# Supplementary material for: Adipose Tissue Dysfunctions in Response to an Obesogenic Diet Are Reduced in Mice after Transgenerational Supplementation with Omega 3 Fatty Acids
Source: Metabolites. 2021 Dec 4;11(12):838. doi: 10.3390/metabo11120838 (PMC8706165; doi:10.3390/metabo11120838)
Supplement: Supplementary file 1 [file metabolites-11-00838-s001.zip]

Archive with 5 entries (5 files):
- FigS1.png
- FigS2.jpg
- suppl table S1.pdf
- suppl Table S2.xlsx
- suppl table S3.pdf
