# Supplementary material for: Adipose Tissue Dysfunctions in Response to an Obesogenic Diet Are Reduced in Mice after Transgenerational Supplementation with Omega 3 Fatty Acids
Source: Metabolites. 2021 Dec 4;11(12):838. doi: 10.3390/metabo11120838 (PMC8706165; doi:10.3390/metabo11120838)
Supplement: Supplementary file 1 [file metabolites-11-00838-s001.zip › suppl Table S2.xlsx]

## Sheet: Supp Table S2
Up-regulated HFoleic vs Ref
Gene > Ensembl Primary Identifier	Gene > GenomeDB Identifier	Gene > Gene Symbol	Gene > NCBI Gene ID	Gene > Mito Evidence GO Annotation	Gene > Mito Evidence IMPI	Gene > Mito Evidence MitoCarta	Gene > Mito Evidence IMPI score	Gene > Mito Targeting Seq iPSORT	Gene > Mito Targeting Seq MitoProt	Gene > Mito Targeting Seq TargetP	Gene > Mito Targeting Seq MitoFates	Gene > Chromosome	Gene > Encoded in the mito genome	Gene > Phenotype recorded?	Gene > Description
ENSMUSG00000004748	MGI:1916686	Mtfp1	67900	true	Known mitochondrial	true	1	0	0.4878	0.145	0	11	false	false	Mitochondrial fission process protein 1
ENSMUSG00000005299	MGI:1932557	Letm1	56384	true	Known mitochondrial	true	1	1	0.5269	0.903	0.996	5	false	true	Mitochondrial proton/calcium exchanger protein
ENSMUSG00000009647	MGI:3026965	Mcu	215999	true	Known mitochondrial	true	1	0	0.7344	0.456	0.253	10	false	true	Calcium uniporter protein, mitochondrial
ENSMUSG00000014606	MGI:1915113	Slc25a11	67863	true	Known mitochondrial	true	1	0	0.4363	0.193	0.004	11	false	false	solute carrier family 25 (mitochondrial carrier oxoglutarate carrier), member 11
ENSMUSG00000015112	MGI:1354721	Slc25a13	50799	true	Known mitochondrial	true	1	0	0.0986	0.243	0.032	6	false	true	solute carrier family 25 (mitochondrial carrier, adenine nucleotide translocator), member 13
ENSMUSG00000017188	MGI:1098757	Coa3	52469	true	Known mitochondrial	true	1	0	0.0175	0.168	0	11	false	false	Cytochrome c oxidase assembly factor 3 homolog, mitochondrial
ENSMUSG00000018861	MGI:104724	Fdxr	14149	true	Known mitochondrial	true	1	1	0.3135	0.83	0.878	11	false	true	ferredoxin reductase
ENSMUSG00000019158	MGI:1916344	Tmem160	69094	true	Predicted mitochondrial		1	1	0.9849	0.904	0.608	7	false	false	Transmembrane protein 160
ENSMUSG00000019763	MGI:1913334	Rmnd1	66084	true	Known mitochondrial	true	1	1	0.318	0.78	0.598	10	false	false	Required for meiotic nuclear division
ENSMUSG00000020111	MGI:2384909	Micu1	216001	true	Known mitochondrial	true	1	0	0.5726	0.647	0.578	10	false	false	Mus musculus mitochondrial calcium uptake 1 (Micu1), transcript variant 4, mRNA.
ENSMUSG00000020464	MGI:1918951	Pnpt1	71701	true	Known mitochondrial	true	1	0	0.7119	0.671	0.109	11	false	true	Polyribonucleotide nucleotidyltransferase 1, mitochondrial
ENSMUSG00000020843	MGI:1929742	Timm22	56322	true	Known mitochondrial	true	1	0	0.0214	0.052	0	11	false	true	Mitochondrial import inner membrane translocase subunit Tim22
ENSMUSG00000020935	MGI:1915337	Dcakd	68087	true	Predicted mitochondrial	true	1	0	0.1978	0.214	0.008	11	false	false	Dephospho-CoA kinase domain-containing protein
ENSMUSG00000021786	MGI:1918397	Oxsm	71147	true	Known mitochondrial	true	1	0	0.762	0.408	0.662	14	false	false	3-oxoacyl-[acyl-carrier-protein] synthase, mitochondrial
ENSMUSG00000022110	MGI:1306775	Sucla2	20916	true	Known mitochondrial	true	1	1	0.9556	0.954	0.951	14	false	true	Succinate--CoA ligase [ADP-forming] subunit beta, mitochondrial
ENSMUSG00000022186	MGI:1914291	Oxct1	67041	true	Known mitochondrial	true	1	1	0.9908	0.942	0.967	15	false	true	Succinyl-CoA:3-ketoacid coenzyme A transferase 1, mitochondrial
ENSMUSG00000022706	MGI:1332635	Mrpl40	18100	true	Known mitochondrial	true	1	1	0.9536	0.952	0.949	16	false	false	39S ribosomal protein L40, mitochondrial
ENSMUSG00000024177	MGI:1931148	Nme4	56520	true	Known mitochondrial	true	1	1	0.8994	0.77	0.996	17	false	true	Nucleoside diphosphate kinase, mitochondrial
ENSMUSG00000024414	MGI:2137224	Mrpl27	94064	true	Known mitochondrial	true	1	1	0.9751	0.862	0.993	11	false	false	39S ribosomal protein L27, mitochondrial
ENSMUSG00000024436	MGI:1914223	Mrps18b	66973	true	Known mitochondrial	true	1	1	0.9932	0.269	0.333	17	false	false	mitochondrial ribosomal protein S18B
ENSMUSG00000024900	MGI:1098296	Cpt1a	12894	true	Known mitochondrial	true	1	0	0.003	0.097	0.005	19	false	true	Carnitine O-palmitoyltransferase 1, liver isoform
ENSMUSG00000024953	MGI:1859821	Prdx5	54683	true	Known mitochondrial	true	1	1	0.9665	0.896	0.985	19	false	false	peroxiredoxin 5
ENSMUSG00000025007	MGI:1888908	Aldh18a1	56454	true	Known mitochondrial	true	1	1	0.9935	0.896	0.907	19	false	false	Delta-1-pyrroline-5-carboxylate synthase Glutamate 5-kinase Gamma-glutamyl phosphate reductase
ENSMUSG00000025037	MGI:96915	Maoa	17161	true	Known mitochondrial	true	1	0	0.0996	0.046	0	X	false	true	monoamine oxidase A
ENSMUSG00000025208	MGI:2137229	Mrpl43	94067	true	Known mitochondrial	true	1	1	0.9351	0.945	0.802	19	false	false	mitochondrial ribosomal protein L43
ENSMUSG00000025403	MGI:1277989	Shmt2	108037	true	Known mitochondrial	true	1	1	0.8882	0.912	0.841	10	false	true	serine hydroxymethyltransferase 2 (mitochondrial)
ENSMUSG00000025825	MGI:1913633	Iscu	66383	true	Known mitochondrial	true	1	1	0.9949	0.965	0.997	5	false	false	Iron-sulfur cluster assembly enzyme ISCU, mitochondrial
ENSMUSG00000026103	MGI:95752	Gls	14660	true	Known mitochondrial	true	1	1	0.9951	0.946	0.997	1	false	true	Glutaminase kidney isoform, mitochondrial
ENSMUSG00000026248	MGI:1916413	Mrpl44	69163	true	Known mitochondrial	true	1	1	0.9942	0.929	0.972	1	false	false	39S ribosomal protein L44, mitochondrial
ENSMUSG00000026926	MGI:1918568	Pmpca	66865	true	Known mitochondrial	true	1	0	0.9925	0.925	0.993	2	false	false	peptidase (mitochondrial processing) alpha
ENSMUSG00000027076	MGI:1353429	Timm10	30059	true	Known mitochondrial	true	1	0	0.0319	0.074	0	2	false	false	Mitochondrial import inner membrane translocase subunit Tim10
ENSMUSG00000027099	MGI:1859652	Mtx2	53375	true	Known mitochondrial	true	1	0	0.095	0.124	0	2	false	false	Metaxin-2
ENSMUSG00000027618	MGI:1316706	Nfs1	18041	true	Known mitochondrial	true	1	1	0.9884	0.944	0.99	2	false	false	Cysteine desulfurase, mitochondrial
ENSMUSG00000027679	MGI:1914963	Dnajc19	67713	true	Known mitochondrial	true	1	0	0.4859	0.381	0.037	3	false	true	Mitochondrial import inner membrane translocase subunit TIM14
ENSMUSG00000027710	MGI:1914272	Acad9	229211	true	Known mitochondrial	true	1	1	0.9911	0.945	0.974	3	false	false	acyl-Coenzyme A dehydrogenase family, member 9
ENSMUSG00000029066	MGI:2137221	Mrpl20	66448	true	Known mitochondrial	true	1	1	0.5903	0.928	0.58	4	false	false	39S ribosomal protein L20, mitochondrial
ENSMUSG00000029575	MGI:1924947	Mmab	77697	true	Known mitochondrial	true	1	1	0.974	0.936	0.955	5	false	false	Cob(I)yrinic acid a,c-diamide adenosyltransferase, mitochondrial
ENSMUSG00000029918	MGI:1338046	Mrps33	14548	true	Known mitochondrial	true	1	0	0.8337	0.787	0.071	6	false	false	28S ribosomal protein S33, mitochondrial
ENSMUSG00000030611	MGI:1915244	Mrps11		true	Known mitochondrial	true	1	1	0.9585	0.808	0.924	7	false	false	mitochondrial ribosomal protein S11
ENSMUSG00000030615	MGI:1913521	Tmem126a	66271	true	Known mitochondrial	true	1	0	0.0209	0.036	0	7	false	false	transmembrane protein 126A
ENSMUSG00000030652	MGI:107207	Coq7	12850	true	Known mitochondrial	true	1	1	0.9926	0.893	0.978	7	false	true	5-demethoxyubiquinone hydroxylase, mitochondrial
ENSMUSG00000031333	MGI:109533	Abcb7	11306	true	Known mitochondrial	true	1	1	0.9351	0.503	0.561	X	false	true	ATP-binding cassette, sub-family B (MDR/TAP), member 7
ENSMUSG00000032026	MGI:1888981	Rexo2	104444	true	Known mitochondrial	true	1	0	0.8165	0.93	0.948	9	false	true	Mus musculus RNA exonuclease 2 (Rexo2), transcript variant 3, mRNA.
ENSMUSG00000032370	MGI:1933395	Lactb	80907	true	Known mitochondrial	true	1	1	0.9665	0.661	0.33	9	false	false	Serine beta-lactamase-like protein LACTB, mitochondrial
ENSMUSG00000032459	MGI:1928137	Mrps22	64655	true	Known mitochondrial	true	1	1	0.9982	0.955	0.992	9	false	false	28S ribosomal protein S22, mitochondrial
ENSMUSG00000034424	MGI:1915383	Gcsh	68133	true	Known mitochondrial	true	1	1	0.9949	0.958	0.767	8	false	false	Glycine cleavage system H protein, mitochondrial
ENSMUSG00000035561	MGI:1919785	Aldh1b1	72535	true	Known mitochondrial	true	1	1	0.9708	0.66	0.891	4	false	true	Aldehyde dehydrogenase X, mitochondrial
ENSMUSG00000036880	MGI:1098623	Acaa2	52538	true	Known mitochondrial	true	1	1	0.4113	0.63	0.989	18	false	false	3-ketoacyl-CoA thiolase, mitochondrial
ENSMUSG00000039680	MGI:2153111	Mrps6	121022	true	Known mitochondrial	true	1	1	0.3505	0.311	0.682	16	false	false	mitochondrial ribosomal protein S6
ENSMUSG00000040018	MGI:1920112	Cox15	226139	true	Known mitochondrial	true	1	1	0.9892	0.908	0.991	19	false	true	Cytochrome c oxidase assembly
ENSMUSG00000040675	MGI:1924836	Mthfd1l	270685	true	Known mitochondrial	true	1	1	0.9411	0.93	0.815	10	false	true	methylenetetrahydrofolate dehydrogenase (NADP+ dependent) 1-like
ENSMUSG00000042709	MGI:2180561	Atpaf2		false	Known mitochondrial	true	1	1	0.5433	0.901	0.855	11	false	true	ATP synthase mitochondrial F1 complex assembly factor 2
ENSMUSG00000043702	MGI:2443226	Pde12	211948	true	Known mitochondrial	true	1	1	0.9518	0.954	0.947	14	false	true	2',5'-phosphodiesterase 12
ENSMUSG00000050608	MGI:1913628	Minos1	433771	true	Known mitochondrial	true	1	0	0.6704	0.065	0.006	4	false	false	MICOS complex subunit Mic10
ENSMUSG00000054428	MGI:1196457	Atpif1	11983	true	Known mitochondrial	true	1	1	0.2545	0.807	0.94	4	false	true	ATPase inhibitor, mitochondrial
ENSMUSG00000059447	MGI:2136381	Hadhb	231086	true	Known mitochondrial	true	1	1	0.994	0.912	0.99	5	false	true	hydroxyacyl-Coenzyme A dehydrogenase/3-ketoacyl-Coenzyme A thiolase/enoyl-Coenzyme A hydratase (trifunctional protein), beta subunit
ENSMUSG00000062908	MGI:87867	Acadm	11364	true	Known mitochondrial	true	1	1	0.9557	0.901	0.649	3	false	true	acyl-Coenzyme A dehydrogenase, medium chain
ENSMUSG00000064254	MGI:1913321	Ethe1	66071	true	Known mitochondrial	true	1	1	0.968	0.903	0.993	7	false	true	Persulfide dioxygenase ETHE1, mitochondrial
ENSMUSG00000068329	MGI:1928676	Htra2	64704	true	Known mitochondrial	true	1	1	0.9946	0.909	0.336	6	false	true	Serine protease HTRA2, mitochondrial
ENSMUSG00000070730	MGI:1915059	Rmdn3	67809	true	Known mitochondrial	true	1	0	0.767	0.451	0.083	2	false	true	Regulator of microtubule dynamics protein 3
ENSMUSG00000075704	MGI:1347023	Txnrd2		true	Known mitochondrial	true	1	1	0.9855	0.919	0.983	16	false	true	thioredoxin reductase 2
ENSMUSG00000021361	MGI:1913404	Tmem14c	66154	true	Known mitochondrial	true	1	0	0.0059	0.038	0	13	false	true	transmembrane protein 14C
ENSMUSG00000021967	MGI:1915090	Mrpl57	67840	true	Known mitochondrial	true	1	1	0.7677	0.883	0.642	14	false	false	Ribosomal protein 63, mitochondrial
ENSMUSG00000023307	MGI:1915207	March5		true	Known mitochondrial	true	1	0	0.3463	0.064	0.021	19	false	false	E3 ubiquitin-protein ligase MARCH5
ENSMUSG00000024012	MGI:1929261	Mtch1	56462	true	Known mitochondrial	true	1	0	0.0126	0.088	0.011	17	false	false	Mus musculus mitochondrial carrier 1 (Mtch1), transcript variant 2, mRNA.
ENSMUSG00000026032	MGI:1913745	Ndufb3	66495	true	Known mitochondrial	true	1	0	0.0008	0.045	0.048	1	false	false	NADH dehydrogenase [ubiquinone] 1 beta subcomplex subunit 3
ENSMUSG00000027199	MGI:1914342	Gatm		true	Known mitochondrial	true	1	1	0.9896	0.942	0.992	2	false	false	Glycine amidinotransferase, mitochondrial
ENSMUSG00000048351	MGI:1917143	Coa7	69893	true	Known mitochondrial	true	1	0	0.0338	0.051	0	4	false	false	Cytochrome c oxidase assembly factor 7
ENSMUSG00000057880	MGI:2443582	Abat	268860	true	Known mitochondrial	true	1	1	0.9754	0.877	0.742	16	false	false	4-aminobutyrate aminotransferase, mitochondrial
ENSMUSG00000066442	MGI:1340032	Mthfs	107885	true	Known mitochondrial	true	1	1	0.7123	0.882	0.128	9	false	true	5-formyltetrahydrofolate cyclo-ligase
ENSMUSG00000078713	MGI:1915762	Tomm5	68512	true	Known mitochondrial	true	1	0	0.0016	0.104	0.003	4	false	true	Mitochondrial import receptor subunit TOM5 homolog
ENSMUSG00000023452	MGI:2445114	Pisd	320951	true	Known mitochondrial	true	1	1	0.9656	0.834	0.88	5	false	true	phosphatidylserine decarboxylase
ENSMUSG00000025792	MGI:1353497	Slc25a10	27376	true	Known mitochondrial	true	1	0	0.1791	0.347	0.011	11	false	false	solute carrier family 25 (mitochondrial carrier, dicarboxylate transporter), member 10
ENSMUSG00000026456	MGI:1919267	Cyb5r1	72017	true	Predicted mitochondrial	true	1	0	0.7008	0.068	0	1	false	false	cytochrome b5 reductase 1
ENSMUSG00000029536	MGI:1923776	Gatc	384281	true	Known mitochondrial	true	1	1	0.9215	0.871	0.942	5	false	false	Glutamyl-tRNA(Gln) amidotransferase subunit C, mitochondrial
ENSMUSG00000042787	MGI:2143333	Exog	208194	true	Known mitochondrial	true	1	1	0.9718	0.856	0.72	9	false	false	Nuclease EXOG, mitochondrial
ENSMUSG00000021710	MGI:1923055	Nln		true	Known mitochondrial	true	1	1	0.9729	0.958	0.987	13	false	true	Neurolysin, mitochondrial
ENSMUSG00000026621	MGI:1913362	Marc1	66112	true	Known mitochondrial		1	0	0.9301	0.516	0.014	1	false	false	Mitochondrial amidoxime-reducing component 1
ENSMUSG00000027452	MGI:1915988	Acss1	68738	true	Known mitochondrial	true	1	1	0.9759	0.935	0.962	2	false	true	Acetyl-coenzyme A synthetase 2-like, mitochondrial
ENSMUSG00000054021	MGI:1915596	Sirt5	68346	true	Known mitochondrial	true	1	1	0.9686	0.877	0.124	13	false	true	NAD-dependent protein deacylase sirtuin-5, mitochondrial
ENSMUSG00000057388	MGI:1914931	Mrpl18	67681	true	Known mitochondrial	true	1	1	0.6658	0.462	0.345	17	false	false	39S ribosomal protein L18, mitochondrial
ENSMUSG00000089847	MGI:1315196	Timm10b		true	Known mitochondrial	true	1	0	0.0735	0.397	0.078	7	false	false	translocase of inner mitochondrial membrane 10B
ENSMUSG00000025287	MGI:1928939	Acot9	56360	true	Known mitochondrial	true	1	1	0.9346	0.738	0.996	X	false	false	Acyl-coenzyme A thioesterase 9, mitochondrial
ENSMUSG00000021185	MGI:2444813	Dglucy	217830	true	Known mitochondrial	true	1	1	0.9776	0.942	0.993	12	false	true	D-glutamate cyclase, mitochondrial
ENSMUSG00000042148	MGI:1917633	Cox10	70383	true	Known mitochondrial	true	1	0	0.9897	0.566	0.725	11	false	true	Protoheme IX farnesyltransferase, mitochondrial
ENSMUSG00000052214	MGI:2686271	Opa3	403187	true	Known mitochondrial	true	1	1	0.8583	0.621	0.146	7	false	true	optic atrophy 3
ENSMUSG00000018042	MGI:94893	Cyb5r3	109754	true	Known mitochondrial	true	1	0	0.7833	0.135	0.055	15	false	false	NADH-cytochrome b5 reductase 3 NADH-cytochrome b5 reductase 3 membrane-bound form NADH-cytochrome b5 reductase 3 soluble form
ENSMUSG00000027944	MGI:1346319	Hax1	23897	true	Known mitochondrial		1	0	0.0806	0.463	0.004	3	false	true	HCLS1-associated protein X-1
ENSMUSG00000027994	MGI:1914065	Mcub	66815	true	Known mitochondrial	true	1	1	0.9846	0.898	0.97	3	false	true	Calcium uniporter regulatory subunit MCUb, mitochondrial
ENSMUSG00000030785	MGI:104649	Cox6a2	12862	true	Known mitochondrial	true	1	1	0.3236	0.367	0.939	7	false	true	Cytochrome c oxidase subunit 6A2, mitochondrial
ENSMUSG00000019054	MGI:1913687	Fis1	66437	true	Known mitochondrial	true	1	0	0.0945	0.098	0	5	false	false	Mitochondrial fission 1 protein
ENSMUSG00000030045	MGI:1926274	Mrpl19	56284	true	Known mitochondrial	true	1	1	0.7403	0.941	0.818	6	false	false	39S ribosomal protein L19, mitochondrial
ENSMUSG00000027599	MGI:1921502	Armc1	74252	true	Known mitochondrial		1	0	0.0128	0.126	0	3	false	false	Mus musculus armadillo repeat containing 1 (Armc1), transcript variant 2, mRNA.
ENSMUSG00000031924	MGI:1913677	Cyb5b	66427	true	Known mitochondrial	true	1	0	0.0066	0.067	0	8	false	false	Cytochrome b5 type B
ENSMUSG00000022550	MGI:2679274	Adck5		false	Predicted mitochondrial	true	1	1	0.9979	0.839	0.61	15	false	false	aarF domain containing kinase 5
ENSMUSG00000038422	MGI:1919998	Hdhd3	72748	true	Known mitochondrial	true	1	0	0.4679	0.391	0.091	4	false	false	Haloacid dehalogenase-like hydrolase domain-containing protein 3
ENSMUSG00000049038	MGI:1921488	Mterf2	74238	true	Known mitochondrial	true	1	1	0.9241	0.826	0.276	10	false	true	Transcription termination factor 2, mitochondrial
ENSMUSG00000073676	MGI:104680	Hspe1	15528	true	Known mitochondrial	true	1	0	0.8415	0.36	0.05	1	false	false	heat shock protein 1 (chaperonin 10)
ENSMUSG00000034880	MGI:2137227	Mrpl34	94065	true	Known mitochondrial	true	1	1	0.9791	0.954	0.933	8	false	false	39S ribosomal protein L34, mitochondrial
ENSMUSG00000037012	MGI:96103	Hk1	15275	true	Known mitochondrial	true	1	0	0.0441	0.239	0.201	10	false	true	Hexokinase-1
ENSMUSG00000025036	MGI:2137678	Sfxn2	94279	true	Predicted mitochondrial	true	1	0	0.0051	0.144	0	19	false	false	Sideroflexin-2
ENSMUSG00000007610	MGI:1917609	Gtpbp3	70359	true	Known mitochondrial	true	1	0	0.9557	0.734	0.65	8	false	false	tRNA modification GTPase GTPBP3, mitochondrial
ENSMUSG00000072582	MGI:2444848	Ptrh2	217057	true	Known mitochondrial	true	1	0	0.0671	0.047	0.016	11	false	true	Peptidyl-tRNA hydrolase 2, mitochondrial
ENSMUSG00000053746	MGI:1913779	Ptrh1	329384	true	Known mitochondrial	true	1	1	0.9643	0.862	0.302	2	false	false	Probable peptidyl-tRNA hydrolase
ENSMUSG00000025140	MGI:2384795	Pycr1	209027	true	Known mitochondrial	true	1	0	0.2959	0.205	0.021	11	false	true	pyrroline-5-carboxylate reductase 1
ENSMUSG00000021809	MGI:1914975	Nudt13	67725	true	Known mitochondrial	true	1	1	0.9694	0.845	0.655	14	false	false	Nucleoside diphosphate-linked moiety X motif 13
ENSMUSG00000021044	MGI:1919363	Adck1	72113	true	Predicted mitochondrial	true	1	0	0.4929	0.159	0.045	12	false	false	Uncharacterized aarF domain-containing protein kinase 1
ENSMUSG00000026150	MGI:1922984	Mff	75734	true	Known mitochondrial	true	1	0	0.0575	0.169	0	1	false	true	Mitochondrial fission factor
ENSMUSG00000015247	MGI:1913786	Nipsnap3b	66536	true	Predicted mitochondrial	true	1	1	0.9955	0.871	0.975	4	false	false	3B
ENSMUSG00000024981	MGI:1919129	Acsl5	433256	true	Known mitochondrial		1	0	0.229	0.008	0.005	19	false	true	Long-chain-fatty-acid--CoA ligase 5
ENSMUSG00000033720	MGI:2137681	Sfxn5	94282	true	Known mitochondrial	true	1	0	0.0498	0.221	0	6	false	false	sideroflexin 5
ENSMUSG00000021486	MGI:1913744	Prelid1	66494	true	Known mitochondrial	true	1	0	0.7523	0.622	0.237	13	false	true	PRELI domain-containing protein 1, mitochondrial
ENSMUSG00000003873	MGI:99702	Bax	12028	true	Known mitochondrial	true	0.999999	0	0.0181	0.057	0	7	false	true	Apoptosis regulator BAX
ENSMUSG00000014633	MGI:1913781	Cmc2	66531	true	Known mitochondrial	true	0.999999	0	0.0051	0.074	0	8	false	false	COX assembly mitochondrial
ENSMUSG00000026687	MGI:1861622	Aldh9a1	56752	false	Known mitochondrial	true	0.999999	0	0.9598	0.811	0.158	1	false	true	aldehyde dehydrogenase 9 family member A1
ENSMUSG00000038412	MGI:1930666	Higd1a	56295	true	Known mitochondrial	true	0.999999	0	0.0203	0.05	0	9	false	false	HIG1 domain family, member 1A
ENSMUSG00000025777	MGI:1338002	Gdap1	14545	true	Known mitochondrial	true	0.999999	0	0.0367	0.214	0	1	false	true	Ganglioside-induced differentiation-associated protein 1
ENSMUSG00000025130	MGI:97464	P4hb	18453	false	Known mitochondrial	true	0.999998	0	0.3959	0.062	0.007	11	false	true	prolyl 4-hydroxylase, beta polypeptide
ENSMUSG00000042505	MGI:1913288	Sdhaf3	71238	true	Known mitochondrial	true	0.999998	1	0.8778	0.778	0.833	6	false	false	succinate dehydrogenase complex assembly factor 3
ENSMUSG00000026864	MGI:95835	Hspa5	14828	true	Known mitochondrial		0.999998	0	0.0374	0.026	0	2	false	true	heat shock protein 5
ENSMUSG00000046671	MGI:1924074	Mtfr1l	76824	true	Known mitochondrial	true	0.999998	1	0.7286	0.245	0.147	4	false	false	Mus musculus mitochondrial fission regulator 1-like (Mtfr1l), transcript variant 3, mRNA.
ENSMUSG00000033685	MGI:109354	Ucp2	22228	true	Known mitochondrial	true	0.999997	0	0.0431	0.038	0	7	false	true	uncoupling protein 2 (mitochondrial, proton carrier)
ENSMUSG00000022285	MGI:109484	Ywhaz	22631	true	Predicted mitochondrial		0.999997	0	0.0672	0.074	0.004	15	false	true	tyrosine 3-monooxygenase/tryptophan 5-monooxygenase activation protein, zeta polypeptide
ENSMUSG00000011254	MGI:1913878	Thg1l	66628	true	Known mitochondrial	true	0.999997	0	0.9886	0.945	0.995	11	false	false	tRNA-histidine guanylyltransferase 1-like (S. cerevisiae)
ENSMUSG00000026154	MGI:1915252	Sdhaf4	68002	true	Known mitochondrial	true	0.999997	1	0.9627	0.882	0.43	1	false	false	Succinate dehydrogenase assembly factor 4, mitochondrial
ENSMUSG00000007891	MGI:88562	Ctsd	13033	true	Probable contaminant		0.999996	0	0.7619	0.241	0.038	7	false	true	cathepsin D
ENSMUSG00000025937	MGI:2442551	Lactb2	212442	true	Predicted mitochondrial	true	0.999996	0	0.9002	0.582	0.235	1	false	true	Endoribonuclease LACTB2
ENSMUSG00000025868	MGI:1914294	Higd2a	67044	true	Known mitochondrial	true	0.999995	0	0.0019	0.155	0	13	false	false	HIG1 domain family member 2A
ENSMUSG00000027248	MGI:95834	Pdia3	14827	true	Predicted mitochondrial		0.999994	0	0.3355	0.063	0	2	false	true	Protein disulfide-isomerase A3
ENSMUSG00000091803	MGI:1913522	Cox16	66272	true	Known mitochondrial	true	0.999994	1	0.9586	0.483	0.847	12	false	false	Cytochrome c oxidase assembly , mitochondrial
ENSMUSG00000037960	MGI:1915730	Card19	68480	true	Predicted mitochondrial		0.999994	0	0.1148	0.096	0	13	false	false	Caspase recruitment domain-containing protein 19
ENSMUSG00000032615	MGI:1917127	Nt5m	103850	true	Known mitochondrial	true	0.999994	1	0.9738	0.885	0.907	11	false	false	5'(3')-deoxyribonucleotidase, mitochondrial
ENSMUSG00000024507	MGI:105089	Hsd17b4	15488	true	Probable contaminant	true	0.999993	0	0.1696	0.607	0.035	18	false	true	hydroxysteroid (17-beta) dehydrogenase 4
ENSMUSG00000031467	MGI:1196345	Agpat5	52123	true	Known mitochondrial	true	0.999993	0	0.8766	0.203	0.039	8	false	true	1-acyl-sn-glycerol-3-phosphate acyltransferase epsilon
ENSMUSG00000004207	MGI:97783	Psap	19156	true	Predicted mitochondrial		0.99999	0	0.1629	0.048	0	10	false	true	prosaposin
ENSMUSG00000017715	MGI:1921701	Pgs1	74451	true	Known mitochondrial	true	0.99999	1	0.9546	0.754	0.828	11	false	true	CDP-diacylglycerol--glycerol-3-phosphate 3-phosphatidyltransferase, mitochondrial
ENSMUSG00000002332	MGI:1196314	Dhrs1	52585	true	Predicted mitochondrial	true	0.99999	0	0.936	0.626	0.052	14	false	false	Dehydrogenase/reductase SDR family member 1
ENSMUSG00000029535	MGI:1916326	Triap1	69076	true	Known mitochondrial	true	0.999989	0	0.2938	0.066	0.033	5	false	false	TP53-regulated inhibitor of apoptosis 1
ENSMUSG00000028691	MGI:99523	Prdx1	18477	true	Predicted mitochondrial		0.999987	0	0.0736	0.315	0	4	false	true	Peroxiredoxin-1
ENSMUSG00000057789	MGI:1097161	Bak1	12018	true	Known mitochondrial	true	0.999986	0	0.0016	0.1	0	17	false	true	Bcl-2 homologous antagonist/killer
ENSMUSG00000005674	MGI:3589112	Tomm40l	641376	true	Known mitochondrial	true	0.999985	0	0.7488	0.499	0.005	1	false	false	Mitochondrial import receptor subunit TOM40B
ENSMUSG00000026179	MGI:1930773	Pnkd	56695	true	Known mitochondrial		0.999984	0	0.9916	0.875	0.899	1	false	true	paroxysmal nonkinesiogenic dyskinesia
ENSMUSG00000043155	MGI:2444646	Hpdl	242642	false	Predicted mitochondrial		0.999984	1	0.9107	0.875	0.045	4	false	false	4-hydroxyphenylpyruvate dioxygenase-like protein
ENSMUSG00000032294	MGI:97591	Pkm	18746	true	Predicted mitochondrial		0.999983	0	0.0058	0.069	0	9	false	true	Pyruvate kinase PKM
ENSMUSG00000060923	MGI:1922822	Acyp2	75572	true	Predicted mitochondrial	true	0.997425	0	0.2757	0.132	0.114	11	false	false	Acylphosphatase-2
ENSMUSG00000036138	MGI:2148491	Acaa1a	113868	true	Predicted mitochondrial	true	0.997353	0	0.4131	0.834	0.432	9	false	true	acetyl-Coenzyme A acyltransferase 1A
ENSMUSG00000020638	MGI:99830	Cmpk2	22169	true	Known mitochondrial	true	0.996916	1	0.9986	0.958	0.798	12	false	true	UMP-CMP kinase 2, mitochondrial
ENSMUSG00000032942	MGI:1099787	Ucp3	22229	true	Known mitochondrial	true	0.996866	0	0.0363	0.029	0	7	false	true	uncoupling protein 3 (mitochondrial, proton carrier)
ENSMUSG00000078695	MGI:101788	Cisd3	217149	true	Known mitochondrial	true	0.996238	0	0.4045	0.384	0.016	11	false	false	CDGSH iron-sulfur domain-containing protein 3, mitochondrial
ENSMUSG00000042410	MGI:2443065	Agps		false	Probable contaminant		0.995339	0	0.3845	0.314	0	2	false	true	alkylglycerone phosphate synthase
ENSMUSG00000016495	MGI:1915009	Plgrkt	67759	true	Known mitochondrial	true	0.995224	0	0.2737	0.232	0.08	19	false	false	Plasminogen receptor (KT)
ENSMUSG00000015656	MGI:105384	Hspa8	15481	false	Predicted mitochondrial		0.995223	0	0.02	0.095	0	9	false	false	Heat shock cognate 71 kDa protein
ENSMUSG00000001755	MGI:1918993	Ppat	71743	true	Known mitochondrial	true	0.995203	0	0.7767	0.428	0.188	11	false	false	Coenzyme A synthase
ENSMUSG00000059743	MGI:104888	Fdps	110196	true	Predicted mitochondrial		0.994764	0	0.0024	0.234	0.004	3	false	false	Farnesyl pyrophosphate synthase
ENSMUSG00000034248	MGI:1914962	Slc25a37		true	Known mitochondrial	true	0.994369	0	0.2171	0.217	0	14	false	true	solute carrier family 25, member 37
ENSMUSG00000026728	MGI:98932	Vim	22352	false	Predicted mitochondrial		0.994312	1	0.9911	0.748	0.72	2	false	true	vimentin
ENSMUSG00000067369	MGI:2442530	Trmt2b	215201	true	Known mitochondrial	true	0.993737	0	0.1854	0.794	0.031	X	false	false	TRM2 tRNA methyltransferase 2B
ENSMUSG00000021939	MGI:88561	Ctsb	13030	true	Probable contaminant		0.993357	0	0.0093	0.031	0	14	false	true	cathepsin B
ENSMUSG00000036875	MGI:2443732	Dna2	327762	true	Known mitochondrial	true	0.992516	0	0.0007	0.061	0	10	false	true	DNA replication ATP-dependent helicase/nuclease DNA2 DNA replication nuclease DNA2 DNA replication ATP-dependent helicase DNA2
ENSMUSG00000020869	MGI:2138133	Lrrc59	98238	true	Known mitochondrial		0.992497	0	0.0072	0.085	0	11	false	false	Leucine-rich repeat-containing protein 59 Leucine-rich repeat-containing protein 59, N-terminally processed
ENSMUSG00000001750	MGI:1350931	Tcirg1	27060	true	Predicted mitochondrial	true	0.991186	0	0.0509	0.03	0.022	19	false	true	T cell, immune regulator 1, ATPase, H+ transporting, lysosomal V0 protein A3
ENSMUSG00000005667	MGI:1338850	Mthfd2	17768	true	Known mitochondrial	true	0.990988	1	0.9431	0.869	0.996	6	false	true	Bifunctional methylenetetrahydrofolate dehydrogenase/cyclohydrolase, mitochondrial NAD-dependent methylenetetrahydrofolate dehydrogenase Methenyltetrahydrofolate cyclohydrolase
ENSMUSG00000041797	MGI:2386796	Abca9	217262	true	Predicted mitochondrial	true	0.99081	0	0.9963	0.778	0.261	11	false	false	ATP-binding cassette, sub-family A (ABC1), member 9
ENSMUSG00000063179	MGI:2685945	Pstk	214580	true	Predicted mitochondrial	true	0.99006	0	0.9436	0.519	0.037	7	false	false	L-seryl-tRNA(Sec) kinase
ENSMUSG00000035152	MGI:1919020	Ap2b1	71770	false	Predicted mitochondrial		0.989959	0	0.0032	0.065	0	11	false	true	AP-2 complex subunit beta
ENSMUSG00000025877	MGI:2670962	Hk3	212032	true	Predicted mitochondrial		0.989361	0	0.0081	0.147	0	13	false	false	Hexokinase-3
ENSMUSG00000020857	MGI:97356	Nme2	18103	true	Predicted mitochondrial		0.988411	0	0.0949	0.17	0.012	11	false	true	NME/NM23 nucleoside diphosphate kinase 2
ENSMUSG00000048578	MGI:1924015	Mlec	109154	false	Predicted mitochondrial		0.988314	0	0.4226	0.107	0	5	false	true	Malectin
ENSMUSG00000025289	MGI:1859815	Prdx4	53381	true	Known mitochondrial	true	0.987612	1	0.1421	0.189	0.012	X	false	true	peroxiredoxin 4
ENSMUSG00000037636	MGI:2684854	Slc25a43	194744	true	Known mitochondrial	true	0.987605	1	0.9331	0.273	0.389	X	false	false	Solute carrier family 25 member 43
ENSMUSG00000010025	MGI:1353452	Aldh3a2	11671	true	Known mitochondrial	true	0.987605	1	0.7263	0.962	0.829	11	false	true	Fatty aldehyde dehydrogenase
ENSMUSG00000071547	MGI:1917271	Nt5dc2	70021	false	Known mitochondrial	true	0.9876	1		0.907	0.999	14	false	false	5'-nucleotidase domain containing 2
ENSMUSG00000003814	MGI:88252	Calr	12317	false	Known mitochondrial		0.987592	0	0.0028	0.029	0	8	false	true	Calreticulin
ENSMUSG00000062070	MGI:97555	Pgk1	18655	false	Known mitochondrial		0.987592	0	0.1509	0.24	0.003	X	false	false	Phosphoglycerate kinase 1
ENSMUSG00000039450	MGI:1915130	Dcxr	67880	false	Known mitochondrial	true	0.987592	1	0.5773	0.782	0.037	11	false	false	L-xylulose reductase
ENSMUSG00000049047	MGI:1918953	Armcx3	71703	true	Known mitochondrial		0.987588	0	0.8119	0.183	0.011	X	false	false	Mus musculus armadillo repeat containing, X-linked 3 (Armcx3), transcript variant 2, mRNA.
ENSMUSG00000029580	MGI:87904	Actb	11461	false	Known mitochondrial		0.987587	0	0.1147	0.089	0	5	false	true	Actin, cytoplasmic 1 Actin, cytoplasmic 1, N-terminally processed
ENSMUSG00000041912	MGI:1919884	Tdrkh	72634	true	Known mitochondrial	true	0.987579	0	0.1235	0.252	0.003	3	false	true	Mus musculus tudor and KH domain containing protein (Tdrkh), transcript variant 4, mRNA.
ENSMUSG00000020744	MGI:1914533	Slc25a19	67283	true	Known mitochondrial	true	0.986621	0	0.0371	0.266	0	11	false	true	Mitochondrial thiamine pyrophosphate carrier
ENSMUSG00000079427	MGI:3780550	Mthfsl	100039707	true	Dubious gene	true	0.986546	1	0.7313	0.887	0.127	9	false	true
ENSMUSG00000031360	MGI:1933185	Ctps2	55936	true	Predicted mitochondrial		0.985431	0	0.767	0.118	0.014	X	false	true	CTP synthase 2
ENSMUSG00000074896	MGI:1101055	Ifit3	15959	true	Predicted mitochondrial		0.983932	0	0.316	0.068	0	19	false	false	Interferon-induced protein with tetratricopeptide repeats 3
ENSMUSG00000025269	MGI:1924872	Apex2	77622	true	Known mitochondrial	true	0.983456	0	0.6865	0.598	0.041	X	false	true	DNA-(apurinic or apyrimidinic site) lyase 2
ENSMUSG00000059040	MGI:3648653	Eno1b		false	Predicted mitochondrial		0.983232	0	0.5994	0.245	0	18	false	false	enolase 1B, retrotransposed
ENSMUSG00000034993	MGI:1349450	Vat1	26949	true	Predicted mitochondrial		0.982846	0	0.1872	0.038	0	11	false	false	vesicle amine transport 1
ENSMUSG00000029518	MGI:1924657	Rab35	77407	true	Known mitochondrial	true	0.980851	0	0.064	0.086	0.008	5	false	true	RAB35, member RAS oncogene family
ENSMUSG00000071866	MGI:97749	Ppia	268373	false	Probable contaminant		0.980305	0	0.0846	0.073	0	11	false	true	peptidylprolyl isomerase A
ENSMUSG00000043648	MGI:2687283	Pld6	194908	true	Known mitochondrial		0.978332	0	0.7583	0.392	0.018	11	false	true	Mitochondrial cardiolipin hydrolase
ENSMUSG00000030682	MGI:105491	Cdipt	52858	false	Predicted mitochondrial		0.978048	0	0.0512	0.021	0.009	7	false	true	CDP-diacylglycerol--inositol 3-phosphatidyltransferase
ENSMUSG00000024818	MGI:2147731	Slc25a45	107375	true	Known mitochondrial	true	0.975914	0	0.0639	0.056	0.007	19	false	false	Solute carrier family 25 member 45
ENSMUSG00000023456	MGI:98797	Tpi1	21991	false	Predicted mitochondrial	true	0.975584	0	0.0074	0.035	0	6	false	true	Triosephosphate isomerase
ENSMUSG00000018340	MGI:88255	Anxa6	11749	true	Predicted mitochondrial		0.974328	0	0.3123	0.182	0	11	false	true	Annexin A6
ENSMUSG00000027932	MGI:1347358	Slc27a3	26568	false	Predicted mitochondrial		0.973068	0	0.0188	0.024	0	3	false	false	solute carrier family 27 (fatty acid transporter), member 3
ENSMUSG00000044881	MGI:1915435	Coa4	68185	true	Known mitochondrial	true	0.972939	0	0.0651	0.132	0	7	false	false	Cytochrome c oxidase assembly factor 4 homolog, mitochondrial
ENSMUSG00000030894	MGI:1336194	Tpp1	12751	true	Predicted mitochondrial		0.972858	0	0.0347	0.051	0	7	false	true	Tripeptidyl-peptidase 1
ENSMUSG00000047126	MGI:2388633	Cltc	67300	true	Predicted mitochondrial		0.972258	0	0.0499	0.103	0.004	11	false	false	Mus musculus clathrin, heavy polypeptide (Hc) (Cltc), transcript variant 1, mRNA.
ENSMUSG00000030695	MGI:87994	Aldoa	11674	true	Probable contaminant		0.970803	0	0.0216	0.087	0.011	7	false	false	Fructose-bisphosphate aldolase A
ENSMUSG00000024712	MGI:1914688	Rfk	54391	true	Predicted mitochondrial	true	0.970585	0	0.9893	0.793	0.428	19	false	true	Riboflavin kinase
ENSMUSG00000076432	MGI:891963	Ywhaq	22630	false	Predicted mitochondrial		0.966381	0	0.0925	0.066	0	12	false	true	tyrosine 3-monooxygenase/tryptophan 5-monooxygenase activation protein theta
ENSMUSG00000050708	MGI:95589	Ftl1		false	Predicted mitochondrial		0.965572	0	0.096	0.385	0.091	7	false	true
ENSMUSG00000030036	MGI:1929872	Mogs	57377	false	Predicted mitochondrial		0.964986	1	0.0647	0.835	0.055	6	false	true	Mannosyl-oligosaccharide glucosidase
ENSMUSG00000025743	MGI:1349163	Sdc3	20970	false	Known NOT mitochondrial		0.964584	1	0.1297	0.572	0	4	false	true	syndecan 3
ENSMUSG00000023827	MGI:1915512	Agpat4	68262	false	Known mitochondrial		0.963679	0	0.7314	0.008	0.003	17	false	true	1-acyl-sn-glycerol-3-phosphate acyltransferase delta
ENSMUSG00000019916	MGI:97463	P4ha1	18451	true	Predicted mitochondrial		0.963555	0	0.0512	0.03	0.004	10	false	true	Prolyl 4-hydroxylase subunit alpha-1
ENSMUSG00000039648	MGI:1917516	Kyat1	70266	true	Predicted mitochondrial		0.962574	0	0.0699	0.213	0.004	2	false	false	Mus musculus kynurenine aminotransferase 1 (Kyat1), transcript variant 2, mRNA.
ENSMUSG00000022797	MGI:98822	Tfrc	22042	true	Predicted mitochondrial		0.962385	0	0.0622	0.219	0.05	16	false	true	transferrin receptor
ENSMUSG00000021707	MGI:94890	Dhfr	13361	true	Known NOT mitochondrial		0.959244	0	0.2906	0.11	0.074	13	false	true	Dihydrofolate reductase
ENSMUSG00000041891	MGI:1917611	Lman1	70361	false	Predicted mitochondrial		0.959058	1	0.804	0.659	0.078	18	false	true	Protein ERGIC-53
ENSMUSG00000028165	MGI:1914256	Cisd2	67006	true	Known mitochondrial	true	0.957143	0	0.1309	0.182	0.013	3	false	true	CDGSH iron-sulfur domain-containing protein 2
ENSMUSG00000071644	MGI:1914410	Eef1g	67160	false	Predicted mitochondrial		0.957049	0	0.1152	0.414	0.037	19	false	false	Elongation factor 1-gamma
ENSMUSG00000028410	MGI:1270129	Dnaja1	15502	true	Predicted mitochondrial		0.954798	0	0.0323	0.067	0	4	false	true	DnaJ homolog subfamily A member 1
ENSMUSG00000032383	MGI:97750	Ppib	19035	false	Predicted mitochondrial		0.95432	0	0.0094	0.052	0.011	9	false	true	peptidylprolyl isomerase B
ENSMUSG00000033105	MGI:1336155	Lss	16987	false	Predicted mitochondrial		0.95339	0	0.0231	0.412	0.13	10	false	true	lanosterol synthase
ENSMUSG00000007041	MGI:2148924	Clic1	114584	true	Predicted mitochondrial		0.95005	0	0.0149	0.09	0.004	17	false	true	Chloride intracellular channel protein 1
ENSMUSG00000039530	MGI:1933134	Tusc3	80286	true	Predicted mitochondrial		0.949219	1	0.9572	0.507	0.422	8	false	false	tumor suppressor candidate 3
ENSMUSG00000023019	MGI:95679	Gpd1	14555	true	Predicted mitochondrial		0.94754	0	0.4833	0.347	0.017	15	false	true	glycerol-3-phosphate dehydrogenase 1 (soluble)
ENSMUSG00000031378	MGI:1349215	Abcd1	11666	true	Predicted mitochondrial	true	0.946485	1	0.9381	0.631	0.092	X	false	true	ATP-binding cassette, sub-family D (ALD), member 1
ENSMUSG00000015143	MGI:2137706	Actn1	109711	false	Predicted mitochondrial		0.945643	0	0.002	0.08	0	12	false	false	Mus musculus actinin, alpha 1 (Actn1), transcript variant 2, mRNA.
ENSMUSG00000030268	MGI:104861	Bcat1	12035	true	Predicted mitochondrial	true	0.945034	0	0.0712	0.093	0	6	false	true	Branched-chain-amino-acid aminotransferase, cytosolic
ENSMUSG00000040822	MGI:1920893	1700123O20Rik	58248	true	Predicted mitochondrial		0.944973	0	0.0402	0.116	0	14	false	false	Uncharacterized
ENSMUSG00000027712	MGI:106008	Anxa5	11747	false	Probable contaminant		0.9433	0	0.017	0.128	0.004	3	false	true	Annexin A5
ENSMUSG00000031591	MGI:1277124	Asah1	11886	false	Predicted mitochondrial		0.942583	0	0.3743	0.032	0	8	false	true	Acid ceramidase Acid ceramidase subunit alpha Acid ceramidase subunit beta
ENSMUSG00000035960	MGI:88042	Apex1	11792	true	Known mitochondrial		0.941444	0	0.02	0.07	0	14	false	true	DNA-(apurinic or apyrimidinic site) lyase DNA-(apurinic or apyrimidinic site) lyase, mitochondrial
ENSMUSG00000030062	MGI:98084	Rpn1	103963	false	Predicted mitochondrial		0.938157	0	0.0045	0.013	0	6	false	false	Dolichyl-diphosphooligosaccharide--protein glycosyltransferase subunit 1
ENSMUSG00000039294	MGI:2384959	BC017643	217370	false	Predicted mitochondrial		0.93639	1	0.5538	0.674	0.174	11	false	true	Uncharacterized
ENSMUSG00000002014	MGI:1099464	Ssr4	20832	false	Predicted mitochondrial		0.936366	0	0.0414	0.021	0	X	false	false	signal sequence receptor, delta
ENSMUSG00000045438	MGI:1915283	Cox19	68033	true	Known mitochondrial	true	0.936252	0	0.0606	0.307	0.016	5	false	true	Cytochrome c oxidase assembly protein COX19
ENSMUSG00000028687	MGI:1917853	Mutyh	70603	true	Predicted mitochondrial	true	0.932636	1	0.9288	0.871	0.49	4	false	true	Adenine DNA glycosylase
ENSMUSG00000023010	MGI:99682	Tmbim6	110213	true	Predicted mitochondrial		0.932427	0	0.6494	0.256	0.003	15	false	true	transmembrane BAX inhibitor motif containing 6
ENSMUSG00000087687	MGI:3615306	Pet100	100503890	true	Known mitochondrial	true	0.930965	0	0.0512	0.04	0.013	8	false	false	, mitochondrial
ENSMUSG00000021248	MGI:1915831	Tmed10	68581	false	Predicted mitochondrial		0.930374	0	0.1272	0.161	0	12	false	true	Transmembrane emp24 domain-containing protein 10
ENSMUSG00000052681	MGI:894315	Rap1b	215449	false	Predicted mitochondrial		0.929554	0	0.1275	0.101	0	10	false	true	RAS related protein 1b
ENSMUSG00000028937	MGI:1917275	Acot7	70025	false	Known mitochondrial		0.927271	0	0.8205	0.507	0.042	4	false	true	Cytosolic acyl coenzyme A thioester hydrolase
ENSMUSG00000035900	MGI:2676308	Gramd4	223752	true	Known mitochondrial		0.92606	0	0.0596	0.522	0	15	false	false	GRAM domain-containing protein 4
ENSMUSG00000074781	MGI:1934835	Ube2n	93765	false	Predicted mitochondrial		0.925532	0	0.457	0.378	0.143	10	false	true	ubiquitin-conjugating enzyme E2N
ENSMUSG00000015133	MGI:2142227	Lrrk1	233328	true	Predicted mitochondrial		0.922141	0	0.0242	0.104	0.005	7	false	true	Leucine-rich repeat serine/threonine-protein kinase 1
ENSMUSG00000017760	MGI:97748	Ctsa	19025	true	Probable contaminant		0.922127	0	0.3208	0.01	0	2	false	true	cathepsin A
ENSMUSG00000033460	MGI:1925498	Armcx1	78248	true	Predicted mitochondrial		0.920409	0	0.1855	0.113	0.005	X	false	false	Armadillo repeat-containing X-linked protein 1
ENSMUSG00000026496	MGI:1340806	Parp1	11545	true	Known mitochondrial		0.919871	0	0.1819	0.204	0	1	false	true	poly (ADP-ribose) polymerase family, member 1
ENSMUSG00000035891	MGI:2386052	Cerk	223753	true	Predicted mitochondrial		0.919119	1	0.1368	0.845	0.05	15	false	true	Ceramide kinase
ENSMUSG00000030088	MGI:1340024	Aldh1l1	107747	true	Known mitochondrial	true	0.910346	0	0.2748	0.089	0	6	false	true	Mus musculus aldehyde dehydrogenase 1 family, member L1 (Aldh1l1), transcript variant 2, mRNA.
ENSMUSG00000032399	MGI:1915141	Rpl4	67891	false	Predicted mitochondrial		0.910017	0	0.0548	0.215	0	9	false	false	ribosomal protein L4
ENSMUSG00000058569	MGI:1914761	Tmed9	67511	false	Predicted mitochondrial		0.909878	1	0.8898	0.529	0.559	13	false	false	transmembrane p24 trafficking protein 9
ENSMUSG00000008682	MGI:105943	Rpl10		false	Predicted mitochondrial		0.909084	1	0.9057	0.357	0.088	X	false	false	ribosomal protein L10
ENSMUSG00000030041	MGI:1315200	M1ap	110958	false	Predicted mitochondrial		0.908099	1	0.9106	0.633	0.474	6	false	true	Meiosis 1 arrest protein
ENSMUSG00000025967	MGI:1929520	Eef1b2	55949	false	Predicted mitochondrial		0.906159	0	0.0171	0.064	0	1	false	false	Elongation factor 1-beta
ENSMUSG00000037563	MGI:98118	Rps16	20055	false	Predicted mitochondrial		0.906126	0	0.7804	0.477	0.016	7	false	false	ribosomal protein S16
ENSMUSG00000024659	MGI:96819	Anxa1	16952	true	Predicted mitochondrial		0.906087	0	0.0477	0.079	0.031	19	false	true	Annexin A1
ENSMUSG00000052459	MGI:1201780	Atp6v1a	11964	true	Predicted mitochondrial		0.904648	0	0.0112	0.09	0	16	false	false	Mus musculus ATPase, H+ transporting, lysosomal V1 subunit A (Atp6v1a), transcript variant 2, mRNA.
ENSMUSG00000003402	MGI:107877	Prkcsh	19089	false	Known NOT mitochondrial		0.902247	0	0.0007	0.057	0	9	false	true	protein kinase C substrate 80K-H
ENSMUSG00000020372	MGI:101849	Rack1	14694	true	Predicted mitochondrial		0.900423	0	0.0513	0.215	0.011	11	false	true	Receptor of activated protein C kinase 1 Receptor of activated protein C kinase 1, N-terminally processed
ENSMUSG00000066026	MGI:1315215	Dhrs3	20148	false	Predicted mitochondrial		0.89904	0	0.551	0.019	0.02	4	false	true	Short-chain dehydrogenase/reductase 3
ENSMUSG00000058600	MGI:98037	Rpl30	19946	false	Predicted mitochondrial		0.896773	0	0.8841	0.45	0.169	15	false	false	ribosomal protein L30
ENSMUSG00000024135	MGI:1925836	Srbd1	78586	false	Predicted mitochondrial		0.895386	0	0.0643	0.212	0.003	17	false	false	S1 RNA binding domain 1
ENSMUSG00000042256	MGI:1920485	Ptchd4	627626	false	Predicted mitochondrial		0.894809	1	0.9994	0.937	0.838	17	false	false	Mus musculus patched domain containing 4 (Ptchd4), transcript variant 1, mRNA.
ENSMUSG00000029426	MGI:1196458	Scarb2	12492	false	Predicted mitochondrial		0.894471	0	0.771	0.022	0.021	5	false	true	Lysosome membrane protein 2
ENSMUSG00000063430	MGI:2445030	Wscd2	320916	false	Predicted mitochondrial		0.893262	1	0.9975	0.718	0.662	5	false	false	WSC domain containing 2
ENSMUSG00000042770	MGI:1333880	Hebp1	15199	false	Known mitochondrial	true	0.893085	0	0.2906	0.156	0.051	6	false	false	heme binding protein 1
ENSMUSG00000008859	MGI:1927243	Rala	56044	false	Predicted mitochondrial		0.890808	0	0.4216	0.365	0	13	false	true	Ras-related protein Ral-A
ENSMUSG00000018848	MGI:1914297	Rars	104458	true	Predicted mitochondrial	true	0.889308	0	0.0383	0.119	0.013	11	false	true	Arginine--tRNA ligase, cytoplasmic
ENSMUSG00000032890	MGI:2443331	Rims3	242662	false	Predicted mitochondrial		0.882585	0	0.7192	0.371	0.043	4	false	true	regulating synaptic membrane exocytosis 3
ENSMUSG00000000326	MGI:88470	Comt		true	Predicted mitochondrial	true	0.876406	0	0.324	0.008	0.027	16	false	false	Catechol O-methyltransferase
ENSMUSG00000076441	MGI:88090	Ass1	11898	true	Predicted mitochondrial		0.876376	0	0.0315	0.059	0	2	false	true	Argininosuccinate synthase
ENSMUSG00000090841	MGI:109318	Myl6	17904	false	Predicted mitochondrial		0.876238	0	0.1189	0.053	0.006	10	false	false	myosin, light polypeptide 6, alkali, smooth muscle and non-muscle
ENSMUSG00000022841	MGI:1298405	Ap2m1	11773	true	Predicted mitochondrial		0.876179	0	0.0651	0.239	0.017	16	false	true	AP-2 complex subunit mu
ENSMUSG00000029098	MGI:1933156	Acox3	80911	true	Probable contaminant	true	0.87572	0	0.0069	0.09	0	5	false	false	Mus musculus acyl-Coenzyme A oxidase 3, pristanoyl (Acox3), transcript variant 3, mRNA.
ENSMUSG00000037601	MGI:97355	Nme1	18102	true	Predicted mitochondrial		0.874996	0	0.0909	0.157	0.004	11	false	true	Nucleoside diphosphate kinase A
ENSMUSG00000018965	MGI:109194	Ywhah	22629	false	Predicted mitochondrial		0.870473	0	0.0198	0.13	0.01	5	false	false	tyrosine 3-monooxygenase/tryptophan 5-monooxygenase activation protein, eta polypeptide
ENSMUSG00000037894	MGI:1888388	H2afz	51788	false	Probable contaminant		0.870285	1	0.8614	0.374	0.012	3	false	true	Histone H2A.Z
ENSMUSG00000004455	MGI:104872	Ppp1cc	434233	true	Predicted mitochondrial		0.869349	0	0.3391	0.103	0.003	5	false	true	Serine/threonine-protein phosphatase PP1-gamma catalytic subunit
ENSMUSG00000024194	MGI:1914925	Cuta	67675	false	Predicted mitochondrial		0.866533	0	0.4952	0.114	0.003	17	false	false	Protein CutA
ENSMUSG00000036046	MGI:2444899	5031439G07Rik	223739	false	Predicted mitochondrial		0.866479	0	0.6299	0.503	0.089	15	false	false	Uncharacterized
ENSMUSG00000021213	MGI:1351662	Akr1c13	27384	false	Predicted mitochondrial		0.86419	0	0.0027	0.149	0	13	false	false	Aldo-keto reductase family 1 member C13
ENSMUSG00000001642	MGI:1353494	Akr1b3	11677	false	Predicted mitochondrial		0.861765	0	0.0315	0.076	0	6	false	true	Aldose reductase
ENSMUSG00000048388	MGI:2444579	Fam171b	241520	false	Predicted mitochondrial		0.860189	0	0.9547	0.427	0.493	2	false	false	Protein FAM171B
ENSMUSG00000062014	MGI:1927133	Gmfb	63985	false	Predicted mitochondrial		0.859941	0	0.5187	0.117	0	14	false	true	glia maturation factor, beta
ENSMUSG00000036644	MGI:1924045	Tbc1d9b	76795	false	Predicted mitochondrial		0.858618	0	0.0107	0.116	0.015	11	false	false	TBC1 domain family member 9B
ENSMUSG00000019987	MGI:88070	Arg1	11846	true	Predicted mitochondrial		0.854239	0	0.0601	0.164	0	10	false	true	Arginase-1
ENSMUSG00000027457	MGI:2139270	Snph	241727	true	Known mitochondrial		0.853227	1	0.6804	0.922	0.036	2	false	true	Syntaphilin
ENSMUSG00000026939	MGI:1098773	Tmem141	51875	false	Predicted mitochondrial		0.853132	0	0.2306	0.275	0.003	2	false	false	Transmembrane protein 141
ENSMUSG00000032231	MGI:88246	Anxa2	12306	false	Predicted mitochondrial		0.852473	0	0.0334	0.066	0	9	false	true	Annexin A2
ENSMUSG00000028556	MGI:1914549	Dock7	67299	false	Known NOT mitochondrial		0.851623	1	0.847	0.7	0.107	4	false	true	dedicator of cytokinesis 7
ENSMUSG00000039126	MGI:1925004	Prune2	353211	false	Predicted mitochondrial		0.851187	0	0.0066	0.203	0	19	false	false	2
ENSMUSG00000070284	MGI:2660880	Gmppb	331026	true	Predicted mitochondrial		0.846092	1	0.1327	0.657	0.071	9	false	false	GDP-mannose pyrophosphorylase B
ENSMUSG00000079435	MGI:1201789	Rpl36a		false	Dubious gene		0.84405	1	0.4432	0.285	0.012	X	false	false	60S ribosomal protein L36a
ENSMUSG00000000359	MGI:1097696	Rem1	19700	false	Predicted mitochondrial		0.842581	1	0.9459	0.762	0.641	2	false	false	GTP-binding protein REM 1
ENSMUSG00000041930	MGI:3605543	Fam222a	433940	false	Predicted mitochondrial		0.842521	0	0.1044	0.638	0.013	5	false	false	Protein FAM222A
ENSMUSG00000002808	MGI:2145369	Epdr1	105298	false	Predicted mitochondrial		0.842086	1	0.746	0.164	0.424	13	false	true	Mammalian ependymin-related protein 1
ENSMUSG00000052776	MGI:2180860	Oas1a	246730	true	Predicted mitochondrial		0.839752	0	0.0762	0.033	0	5	false	false	2'-5'-oligoadenylate synthase 1A
ENSMUSG00000036632	MGI:1913498	Alg5	66248	false	Predicted mitochondrial		0.838158	0	0.028	0.012	0	3	false	true	Dolichyl-phosphate beta-glucosyltransferase
ENSMUSG00000033436	MGI:1914666	Armcx2	67416	true	Predicted mitochondrial		0.838031	0	0.9327	0.082	0.01	X	false	false	Armadillo repeat-containing X-linked protein 2
ENSMUSG00000040242	MGI:1914779	Fgfr1op2	67529	false	Predicted mitochondrial		0.83632	0	0.5649	0.074	0	6	false	false	Mus musculus FGFR1 onco partner 2 (Fgfr1op2), transcript variant 2, mRNA.
ENSMUSG00000027422	MGI:1932395	Rrbp1	81910	false	Predicted mitochondrial		0.834867	0	0.0067	0.014	0	2	false	false	Ribosome-binding protein 1
ENSMUSG00000036327	MGI:2387194	Qsox2	227638	false	Predicted mitochondrial		0.834581	1	0.5443	0.845	0.468	2	false	false	Sulfhydryl oxidase 2
ENSMUSG00000030588	MGI:1924504	Yif1b	77254	false	Predicted mitochondrial		0.834465	1	0.6141	0.734	0.064	7	false	false	Yip1 interacting factor homolog B (S. cerevisiae)
ENSMUSG00000052085	MGI:1921396	Dock8	76088	false	Predicted mitochondrial		0.830902	1	0.6886	0.82	0.054	19	false	true	Dedicator of cytokinesis protein 8
ENSMUSG00000000594	MGI:95762	Gm2a	14667	true	Predicted mitochondrial		0.829065	0	0.7474	0.12	0.078	11	false	true	Ganglioside GM2 activator
ENSMUSG00000072235	MGI:98869	Tuba1a	22142	false	Predicted mitochondrial		0.828343	0	0.0509	0.076	0.007	15	false	true	tubulin, alpha 1A
ENSMUSG00000068523	MGI:109164	Gng5	100043507	true	Predicted mitochondrial	true	0.825851	0	0.6838	0.548	0.293	3	false	true	guanine nucleotide binding protein (G protein), gamma 5
ENSMUSG00000032060	MGI:88516	Cryab	12955	true	Predicted mitochondrial		0.825319	0	0.3879	0.322	0.023	9	false	true	Alpha-crystallin B chain
ENSMUSG00000024525	MGI:2149728	Impa2	114663	false	Predicted mitochondrial		0.824746	0	0.0148	0.042	0	18	false	true	inositol (myo)-1(or 4)-monophosphatase 2
ENSMUSG00000000253	MGI:1913605	Gmpr	66355	false	Predicted mitochondrial		0.824092	1	0.2401	0.37	0.004	13	false	false	guanosine monophosphate reductase
ENSMUSG00000020527	MGI:1913446	Myo19	66196	true	Known mitochondrial		0.822485	0	0.0675	0.186	0	11	false	false	Unconventional myosin-XIX
ENSMUSG00000040483	MGI:3772572	Xaf1	327959	true	Predicted mitochondrial		0.822391	0	0.17	0.19	0.072	11	false	false	XIAP associated factor 1
ENSMUSG00000022419	MGI:2146322	Deptor	97998	false	Predicted mitochondrial		0.821959	0	0.0146	0.096	0	15	false	false	DEP domain-containing mTOR-interacting protein
ENSMUSG00000031708	MGI:1915408	Tecr	106529	false	Predicted mitochondrial		0.819986	0	0.0172	0.13	0	8	false	false	trans-2,3-enoyl-CoA reductase
ENSMUSG00000025950	MGI:96413	Idh1	15926	true	Predicted mitochondrial	true	0.816266	0	0.1052	0.106	0	1	false	true	Isocitrate dehydrogenase [NADP] cytoplasmic
ENSMUSG00000027956	MGI:1917902	Tmem144	70652	false	Predicted mitochondrial		0.813298	0	0.0258	0.167	0	3	false	false	Transmembrane protein 144
ENSMUSG00000054843	MGI:2147749	Atrnl1	226255	false	Predicted mitochondrial		0.812071	1	0.012	0.843	0.003	19	false	true	Attractin-like protein 1
ENSMUSG00000032553	MGI:102964	Srprb	20818	false	Predicted mitochondrial		0.811645	0	0.0335	0.314	0	9	false	false	Signal recognition particle receptor subunit beta
ENSMUSG00000015202	MGI:2674130	Magi1	215748	false	Predicted mitochondrial		0.810249	0	0.1019	0.068	0.003	10	false	false	Cnksr family member 3
ENSMUSG00000019173	MGI:105306	Rab5c	19345	false	Known mitochondrial		0.810248	0	0.1466	0.299	0.003	11	false	true	RAB5C, member RAS oncogene family
ENSMUSG00000028391	MGI:1918604	Wdr31	71354	false	Predicted mitochondrial		0.808847	1	0.8553	0.426	0.204	4	false	false	WD repeat domain 31
ENSMUSG00000091512	MGI:1929467	Lamtor3	56692	false	Predicted mitochondrial		0.802992	0	0.2997	0.106	0.007	3	false	false	late endosomal/lysosomal adaptor, MAPK and MTOR activator 3
ENSMUSG00000029767	MGI:1097158	Calu	12321	false	Predicted mitochondrial		0.801396	0	0.1247	0.055	0	6	false	false	Calumenin
Down-regulated HFoleic vs Ref
Gene > Ensembl Primary Identifier	Gene > GenomeDB Identifier	Gene > Gene Symbol	Gene > NCBI Gene ID	Gene > Mito Evidence GO Annotation	Gene > Mito Evidence IMPI	Gene > Mito Evidence MitoCarta	Gene > Mito Evidence IMPI score	Gene > Mito Targeting Seq iPSORT	Gene > Mito Targeting Seq MitoProt	Gene > Mito Targeting Seq TargetP	Gene > Mito Targeting Seq MitoFates	Gene > Chromosome	Gene > Encoded in the mito genome	Gene > Phenotype recorded?	Gene > Description
ENSMUSG00000000340	MGI:105386	Dbt	13171	true	Known mitochondrial	true	1	1	0.999	0.949	0.974	3	false	true	Mus musculus dihydrolipoamide branched chain transacylase E2 (Dbt), transcript variant 2, mRNA.
ENSMUSG00000000399	MGI:1913358	Ndufa9	66108	true	Known mitochondrial	true	1	1	0.9996	0.953	0.912	6	false	false	NADH dehydrogenase [ubiquinone] 1 alpha subcomplex subunit 9, mitochondrial
ENSMUSG00000000563	MGI:1100495	Atp5f1	11950	true	Known mitochondrial	true	1	0	0.9434	0.398	0.986	3	false	true	ATP synthase F(0) complex subunit B1, mitochondrial
ENSMUSG00000000959	MGI:1916339	Oxa1l	69089	true	Known mitochondrial	true	1	1	0.919	0.9	0.969	14	false	false	Mitochondrial inner membrane protein OXA1L
ENSMUSG00000001829	MGI:1100517	Clpb	20480	true	Known mitochondrial	true	1	1	0.9561	0.912	0.923	7	false	false	Caseinolytic peptidase B protein homolog
ENSMUSG00000002010	MGI:1099463	Idh3g	15929	true	Known mitochondrial	true	1	1	0.9447	0.35	0.566	X	false	false	isocitrate dehydrogenase 3 (NAD+), gamma
ENSMUSG00000002660	MGI:1858213	Clpp	53895	true	Known mitochondrial	true	1	0	0.3439	0.687	0.824	17	false	true	ATP-dependent Clp protease proteolytic subunit, mitochondrial
ENSMUSG00000002949	MGI:1343262	Timm44	21856	true	Known mitochondrial	true	1	1	0.9233	0.866	0.996	8	false	false	translocase of inner mitochondrial membrane 44
ENSMUSG00000003072	MGI:1913293	Atp5d	66043	true	Known mitochondrial	true	1	1	0.8714	0.819	0.985	10	false	false	ATP synthase subunit delta, mitochondrial
ENSMUSG00000003438	MGI:1913775	Timm50	66525	true	Known mitochondrial	true	1	1	0.9933	0.928	1	7	false	true	Mitochondrial import inner membrane translocase subunit TIM50
ENSMUSG00000003955	MGI:1917436	Fam162a	70186	true	Known mitochondrial	true	1	1	0.6257	0.76	0.977	16	false	false	Protein FAM162A
ENSMUSG00000004069	MGI:1933786	Dnaja3	83945	true	Known mitochondrial	true	1	1	0.9804	0.879	0.329	16	false	true	DnaJ homolog subfamily A member 3, mitochondrial
ENSMUSG00000004264	MGI:102520	Phb2	12034	true	Known mitochondrial	true	1	0	0.5117	0.231	0.806	6	false	true	Prohibitin-2
ENSMUSG00000005354	MGI:1929468	Txn2	56551	true	Known mitochondrial	true	1	1	0.9964	0.816	0.978	15	false	true	thioredoxin 2
ENSMUSG00000005510	MGI:1915599	Ndufs3		true	Known mitochondrial	true	1	1	0.9944	0.906	0.973	2	false	false	NADH dehydrogenase [ubiquinone] iron-sulfur protein 3, mitochondrial
ENSMUSG00000005803	MGI:1929899	Sqor	59010	true	Known mitochondrial	true	1	0	0.8662	0.938	0.703	2	false	false	Sulfide:quinone oxidoreductase, mitochondrial
ENSMUSG00000006378	MGI:1349389	Gcat	26912	true	Known mitochondrial	true	1	0	0.7996	0.739	0.259	15	false	false	2-amino-3-ketobutyrate coenzyme A ligase, mitochondrial
ENSMUSG00000006494	MGI:1926119	Pdk1	228026	true	Known mitochondrial	true	1	1	0.9462	0.916	0.993	2	false	true	[Pyruvate dehydrogenase (acetyl-transferring)] kinase isozyme 1, mitochondrial
ENSMUSG00000009863	MGI:1914930	Sdhb	67680	true	Known mitochondrial	true	1	0	0.9771	0.868	0.619	4	false	true	Mus musculus succinate dehydrogenase complex, subunit B, iron sulfur (Ip) (Sdhb), transcript variant 2, mRNA.
ENSMUSG00000013593	MGI:2385112	Ndufs2	226646	true	Known mitochondrial	true	1	1	0.9427	0.934	0.981	1	false	false	NADH dehydrogenase [ubiquinone] iron-sulfur protein 2, mitochondrial
ENSMUSG00000013736	MGI:1917297	Trnt1	70047	true	Known mitochondrial	true	1	1	0.9969	0.817	0.615	6	false	true	CCA tRNA nucleotidyltransferase 1, mitochondrial
ENSMUSG00000014294	MGI:1343103	Ndufa2	17991	true	Known mitochondrial	true	1	1	0.6791	0.921	0.286	18	false	false	NADH dehydrogenase [ubiquinone] 1 alpha subcomplex subunit 2
ENSMUSG00000015016	MGI:2182591	Acsf3	257633	true	Known mitochondrial	true	1	1	0.9934	0.889	0.893	8	false	false	Acyl-CoA synthetase family member 3, mitochondrial
ENSMUSG00000015357	MGI:1346017	Clpx	270166	true	Known mitochondrial	true	1	0	0.9751	0.558	0.682	9	false	false	ATP-dependent Clp protease ATP-binding subunit clpX-like, mitochondrial
ENSMUSG00000015672	MGI:2137226	Mrpl32	75398	true	Known mitochondrial	true	1	0	0.9543	0.477	0.018	13	false	false	39S ribosomal protein L32, mitochondrial
ENSMUSG00000015790	MGI:98443	Surf1	20930	true	Known mitochondrial	true	1	1	0.9934	0.802	0.279	2	false	true	Surfeit locus protein 1
ENSMUSG00000017686	MGI:1926078	Rhot1	59040	true	Known mitochondrial	true	1	1	0.1748	0.692	0	11	false	true	ras homolog family member T1
ENSMUSG00000018446	MGI:1194505	C1qbp	12261	true	Known mitochondrial	true	1	1	0.9968	0.889	0.998	11	false	true	complement C1q binding protein
ENSMUSG00000018574	MGI:895149	Acadvl	11370	true	Known mitochondrial	true	1	1	0.9975	0.958	0.988	11	false	true	acyl-Coenzyme A dehydrogenase, very long chain
ENSMUSG00000019082	MGI:1915517	Slc25a22	68267	true	Known mitochondrial	true	1	0	0.0319	0.026	0.018	7	false	false	solute carrier family 25 (mitochondrial carrier, glutamate), member 22
ENSMUSG00000019143	MGI:1918041	Hars2	70791	true	Known mitochondrial	true	1	1	0.7621	0.907	0.973	18	false	false	Probable histidine--tRNA ligase, mitochondrial
ENSMUSG00000020022	MGI:1913664	Ndufa12	66414	true	Known mitochondrial	true	1	1	0.0715	0.342	0.399	10	false	false	NADH dehydrogenase (ubiquinone) 1 alpha subcomplex, 12
ENSMUSG00000020153	MGI:1922656	Ndufs7	75406	true	Known mitochondrial	true	1	0	0.8037	0.81	0.95	10	false	true	NADH dehydrogenase [ubiquinone] iron-sulfur protein 7, mitochondrial
ENSMUSG00000020456	MGI:1098267	Ogdh	18293	true	Known mitochondrial	true	1	0	0.9625	0.884	0.992	11	false	true	2-oxoglutarate dehydrogenase, mitochondrial
ENSMUSG00000020477	MGI:1928142	Mrps24	64660	true	Known mitochondrial	true	1	0	0.9918	0.876	0.981	11	false	false	28S ribosomal protein S24, mitochondrial
ENSMUSG00000020549	MGI:1890496	Elac2	68626	true	Known mitochondrial	true	1	1	0.9737	0.764	0.992	11	false	true	Zinc phosphodiesterase ELAC protein 2
ENSMUSG00000020775	MGI:1926269	Mrpl38	60441	true	Known mitochondrial	true	1	1	0.9303	0.898	0.811	11	false	false	39S ribosomal protein L38, mitochondrial
ENSMUSG00000020988	MGI:2384968	L2hgdh	217666	true	Known mitochondrial	true	1	1	0.7488	0.704	0.725	12	false	true	L-2-hydroxyglutarate dehydrogenase, mitochondrial
ENSMUSG00000021079	MGI:1353436	Timm9	30056	true	Known mitochondrial	true	1	0	0.0454	0.071	0	12	false	false	translocase of inner mitochondrial membrane 9
ENSMUSG00000021226	MGI:2159605	Acot2	171210	true	Known mitochondrial	true	1	1	0.9596	0.735	0.725	12	false	false	acyl-CoA thioesterase 2
ENSMUSG00000021238	MGI:1915077	Aldh6a1	104776	true	Known mitochondrial	true	1	1	0.8738	0.88	0.605	12	false	false	Methylmalonate-semialdehyde dehydrogenase [acylating], mitochondrial
ENSMUSG00000021460	MGI:1338011	Auh		false	Known mitochondrial	true	1	0	0.991	0.814	0.977	13	false	false	AU RNA binding methylglutaconyl-CoA hydratase
ENSMUSG00000021474	MGI:2137677	Sfxn1	14057	true	Known mitochondrial	true	1	0	0.0066	0.122	0.003	13	false	false	Sideroflexin-1
ENSMUSG00000021519	MGI:1913660	Mterf3	66410	true	Known mitochondrial	true	1	1	0.9987	0.788	0.916	13	false	true	Transcription termination factor 3, mitochondrial
ENSMUSG00000021520	MGI:1914780	Uqcrb	67530	true	Known mitochondrial	true	1	0	0.9213	0.639	0.126	13	false	true	ubiquinol-cytochrome c reductase binding protein
ENSMUSG00000021606	MGI:107932	Ndufs6	407785	true	Known mitochondrial	true	1	1	0.9542	0.906	0.904	13	false	true	NADH dehydrogenase [ubiquinone] iron-sulfur protein 6, mitochondrial
ENSMUSG00000021646	MGI:1925288	Mccc2	78038	true	Known mitochondrial	true	1	1	0.9537	0.894	0.871	13	false	false	Methylcrotonoyl-CoA carboxylase beta chain, mitochondrial
ENSMUSG00000021666	MGI:2444783	Gfm2	320806	true	Known mitochondrial	true	1	1	0.7508	0.655	0.143	13	false	false	Ribosome-releasing factor 2, mitochondrial
ENSMUSG00000021748	MGI:1915513	Pdhb	68263	true	Known mitochondrial	true	1	1	0.9866	0.92	0.998	14	false	false	Pyruvate dehydrogenase E1 component subunit beta, mitochondrial
ENSMUSG00000022354	MGI:1913468	Ndufb9	66218	true	Known mitochondrial	true	1	0	0.863	0.8	0.5	15	false	false	NADH dehydrogenase [ubiquinone] 1 beta subcomplex subunit 9
ENSMUSG00000022370	MGI:2137218	Mrpl13	68537	true	Known mitochondrial	true	1	1	0.6075	0.715	0.235	15	false	false	39S ribosomal protein L13, mitochondrial
ENSMUSG00000022437	MGI:1915903	Samm50	68653	true	Known mitochondrial	true	1	0	0.0629	0.109	0	15	false	false	Sorting and assembly machinery component 50 homolog
ENSMUSG00000022450	MGI:1914380	Ndufa6	67130	true	Known mitochondrial	true	1	0	0.7761	0.823	0.875	15	false	false	NADH dehydrogenase [ubiquinone] 1 alpha subcomplex subunit 6
ENSMUSG00000022477	MGI:87880	Aco2	11429	true	Known mitochondrial	true	1	1	0.9145	0.855	0.996	15	false	false	aconitase 2, mitochondrial
ENSMUSG00000022742	MGI:104841	Cpox	12892	true	Known mitochondrial	true	1	1	0.3245	0.753	0.327	16	false	true	Oxygen-dependent coproporphyrinogen-III oxidase, mitochondrial
ENSMUSG00000022889	MGI:1351620	Mrpl39	27393	true	Known mitochondrial	true	1	1	0.9275	0.877	0.995	16	false	false	39S ribosomal protein L39, mitochondrial
ENSMUSG00000023089	MGI:1915452	Ndufa5	68202	true	Known mitochondrial	true	1	0	0.0461	0.1	0.041	6	false	true	NADH dehydrogenase [ubiquinone] 1 alpha subcomplex subunit 5
ENSMUSG00000023861	MGI:1915240	Mpc1	55951	true	Known mitochondrial	true	1	0	0.7309	0.359	0.061	17	false	true	Mitochondrial pyruvate carrier 1
ENSMUSG00000023967	MGI:1915815	Mrps18a	68565	true	Known mitochondrial	true	1	0	0.9672	0.731	0.29	17	false	false	mitochondrial ribosomal protein S18A
ENSMUSG00000024588	MGI:95513	Fech	14151	true	Known mitochondrial	true	1	0	0.3998	0.794	0.997	18	false	true	Mus musculus ferrochelatase (Fech), transcript variant 2, mRNA.
ENSMUSG00000024645	MGI:1920595	Timm21	67105	true	Known mitochondrial	true	1	0	0.8231	0.465	0.177	18	false	false	translocase of inner mitochondrial membrane 21
ENSMUSG00000024668	MGI:1913322	Sdhaf2	66072	true	Known mitochondrial	true	1	1	0.9752	0.83	0.472	19	false	false	Succinate dehydrogenase assembly factor 2, mitochondrial
ENSMUSG00000024892	MGI:97520	Pcx	18563	true	Known mitochondrial	true	1	1	0.9555	0.897	0.999	19	false	true	pyruvate carboxylase
ENSMUSG00000025204	MGI:1914514	Ndufb8	67264	true	Known mitochondrial	true	1	1	0.9638	0.933	0.987	19	false	true	Mus musculus NADH dehydrogenase (ubiquinone) 1 beta subcomplex 8 (Ndufb8), transcript variant 2, mRNA.
ENSMUSG00000025453	MGI:109279	Nnt	18115	false	Known mitochondrial	true	1	0	0.9489	0.448	0.982	13	false	false
ENSMUSG00000025465	MGI:2136460	Echs1	93747	true	Known mitochondrial	true	1	1	0.9867	0.914	0.946	7	false	false	Enoyl-CoA hydratase, mitochondrial
ENSMUSG00000025781	MGI:1261437	Atp5c1	11949	true	Known mitochondrial	true	1	0	0.9554	0.395	0.897	2	false	false	ATP synthase subunit gamma, mitochondrial
ENSMUSG00000025815	MGI:2445096	Dhtkd1	209692	true	Known mitochondrial	true	1	1	0.9978	0.901	0.997	2	false	false	Probable 2-oxoglutarate dehydrogenase E1 component DHKTD1, mitochondrial
ENSMUSG00000025911	MGI:1923437	Adhfe1	76187	true	Known mitochondrial	true	1	1	0.928	0.9	0.298	1	false	false	Mus musculus alcohol dehydrogenase, iron containing, 1 (Adhfe1), transcript variant 2, mRNA.
ENSMUSG00000026087	MGI:1333820	Mrpl30	107734	true	Known mitochondrial	true	1	1	0.9367	0.733	0.895	1	false	false	Mus musculus mitochondrial ribosomal protein L30 (Mrpl30), transcript variant 2, mRNA.
ENSMUSG00000026260	MGI:1914523	Ndufa10	67273	true	Known mitochondrial	true	1	1	0.9942	0.915	0.997	1	false	false	NADH dehydrogenase [ubiquinone] 1 alpha subcomplex subunit 10, mitochondrial
ENSMUSG00000026489	MGI:1914676	Coq8a	67426	true	Known mitochondrial	true	1	0	0.1452	0.1	0.005	1	false	false	Atypical kinase COQ8A, mitochondrial
ENSMUSG00000026568	MGI:1917706	Mpc2	70456	true	Known mitochondrial	true	1	0	0.7282	0.591	0.154	1	false	false	Mitochondrial pyruvate carrier 2
ENSMUSG00000026775	MGI:1351651	Yme1l1	27377	true	Known mitochondrial	true	1	0	0.3213	0.445	0.009	2	false	true	YME1-like 1 (S. cerevisiae)
ENSMUSG00000026798	MGI:1098826	Coq4	227683	true	Known mitochondrial	true	1	1	0.9972	0.957	0.951	2	false	true	Ubiquinone biosynthesis , mitochondrial
ENSMUSG00000026827	MGI:99778	Gpd2	14571	true	Known mitochondrial	true	1	0	0.7949	0.409	0.878	2	false	true	glycerol phosphate dehydrogenase 2, mitochondrial
ENSMUSG00000026853	MGI:109501	Crat	12908	true	Known mitochondrial	true	1	1	0.9873	0.767	0.936	2	false	true	carnitine acetyltransferase
ENSMUSG00000027332	MGI:1929242	Ivd	56357	true	Known mitochondrial	true	1	1	0.993	0.935	0.997	2	false	true	Isovaleryl-CoA dehydrogenase, mitochondrial
ENSMUSG00000027374	MGI:1924971	Mrps5	77721	true	Known mitochondrial	true	1	0	0.8814	0.49	0.399	2	false	true	28S ribosomal protein S5, mitochondrial
ENSMUSG00000027406	MGI:2158650	Idh3b	170718	true	Known mitochondrial	true	1	1	0.9899	0.95	0.993	2	false	false	isocitrate dehydrogenase 3 (NAD(+)) beta
ENSMUSG00000027668	MGI:1914664	Mfn1	67414	true	Known mitochondrial	true	1	0	0.3379	0.051	0.047	3	false	true	Mitofusin-1
ENSMUSG00000027709	MGI:1919289	Mccc1	72039	true	Known mitochondrial	true	1	0	0.9815	0.848	0.023	3	false	false	Methylcrotonoyl-CoA carboxylase subunit alpha, mitochondrial
ENSMUSG00000027984	MGI:96009	Hadh	15107	true	Known mitochondrial	true	1	1	0.9946	0.831	0.94	3	false	true	Hydroxyacyl-coenzyme A dehydrogenase, mitochondrial
ENSMUSG00000028013	MGI:1922026	Ppa2	74776	true	Known mitochondrial	true	1	1	0.8757	0.887	0.756	3	false	false	pyrophosphatase (inorganic) 2
ENSMUSG00000028140	MGI:2137211	Mrpl9	78523	true	Known mitochondrial	true	1	0	0.8162	0.704	0.216	3	false	false	39S ribosomal protein L9, mitochondrial
ENSMUSG00000028455	MGI:1913842	Stoml2	66592	true	Known mitochondrial	true	1	1	0.9827	0.957	1	4	false	false	Stomatin-like protein 2, mitochondrial
ENSMUSG00000028470	MGI:1916167	Hint2	68917	true	Known mitochondrial	true	1	1	0.9745	0.942	0.96	4	false	true	histidine triad nucleotide binding protein 2
ENSMUSG00000028527	MGI:87979	Ak4	11639	true	Known mitochondrial	true	1	1	0.3862	0.392	0.144	4	false	false	Adenylate kinase 4, mitochondrial
ENSMUSG00000028622	MGI:1926268	Mrpl37	56280	true	Known mitochondrial	true	1	1	0.6853	0.666	0.721	4	false	false	39S ribosomal protein L37, mitochondrial
ENSMUSG00000028672	MGI:96158	Hmgcl	15356	true	Known mitochondrial	true	1	1	0.9887	0.893	0.999	4	false	true	Hydroxymethylglutaryl-CoA lyase, mitochondrial
ENSMUSG00000028710	MGI:2180560	Atpaf1	230649	true	Known mitochondrial	true	1	0	0.001	0.026	0	4	false	false	ATP synthase mitochondrial F1 complex assembly factor 1
ENSMUSG00000028861	MGI:1913657	Mrps15	66407	true	Known mitochondrial	true	1	1	0.9986	0.946	0.999	4	false	false	28S ribosomal protein S15, mitochondrial
ENSMUSG00000029036	MGI:1919214	Atad3a	108888	true	Known mitochondrial	true	1	0	0.0008	0.089	0	4	false	true	ATPase family AAA domain-containing protein 3
ENSMUSG00000029433	MGI:1913843	Diablo	66593	true	Known mitochondrial	true	1	1	0.9891	0.97	0.927	5	false	true	Diablo homolog, mitochondrial
ENSMUSG00000029455	MGI:99600	Aldh2	11669	true	Known mitochondrial	true	1	1	0.996	0.902	0.999	5	false	true	Aldehyde dehydrogenase, mitochondrial
ENSMUSG00000029456	MGI:1919235	Acad10	71985	true	Known mitochondrial	true	1	1	0.874	0.904	0.919	5	false	false	acyl-Coenzyme A dehydrogenase family, member 10
ENSMUSG00000029632	MGI:107686	Ndufa4	17992	true	Known mitochondrial	true	1	1	0.6377	0.523	0.087	6	false	false	Cytochrome c oxidase subunit NDUFA4
ENSMUSG00000029776	MGI:1889802	Hibadh	58875	true	Known mitochondrial	true	1	1	0.9483	0.929	0.164	6	false	true	3-hydroxyisobutyrate dehydrogenase
ENSMUSG00000029815	MGI:1922843	Malsu1	75593	true	Known mitochondrial	true	1	1	0.9847	0.935	0.891	6	false	false	Mitochondrial assembly of ribosomal large subunit protein 1
ENSMUSG00000029911	MGI:1920040	Ssbp1	381760	true	Known mitochondrial	true	1	0	0.7416	0.852	0.996	6	false	true	single-stranded DNA binding protein 1
ENSMUSG00000030086	MGI:1913348	Chchd6	66098	true	Known mitochondrial	true	1	0	0.067	0.07	0	6	false	false	MICOS complex subunit Mic25
ENSMUSG00000030802	MGI:1276121	Bckdk	12041	true	Known mitochondrial	true	1	0	0.8935	0.864	0.996	7	false	true	[3-methyl-2-oxobutanoate dehydrogenase [lipoamide]] kinase, mitochondrial
ENSMUSG00000030826	MGI:1276534	Bcat2	12036	true	Known mitochondrial	true	1	0	0.8795	0.531	0.925	7	false	true	Branched-chain-amino-acid aminotransferase, mitochondrial
ENSMUSG00000030861	MGI:1914135	Acadsb	66885	true	Known mitochondrial	true	1	1	0.9668	0.875	0.74	7	false	false	acyl-Coenzyme A dehydrogenase, short/branched chain
ENSMUSG00000030884	MGI:1914253	Uqcrc2	67003	true	Known mitochondrial	true	1	1	0.8752	0.836	0.997	7	false	false	ubiquinol cytochrome c reductase core protein 2
ENSMUSG00000031299	MGI:97532	Pdha1	18597	true	Known mitochondrial	true	1	1	0.9937	0.909	1	X	false	true	pyruvate dehydrogenase E1 alpha 1
ENSMUSG00000031533	MGI:1913153	Mrps31	57312	true	Known mitochondrial	true	1	1	0.7624	0.705	0.894	8	false	false	28S ribosomal protein S31, mitochondrial
ENSMUSG00000031584	MGI:95804	Gsr	14782	true	Known mitochondrial	true	1	1	0.9721	0.946	0.82	8	false	true	Glutathione reductase, mitochondrial
ENSMUSG00000031700	MGI:1915391	Gpt2	108682	true	Known mitochondrial	true	1	1	0.9323	0.891	0.965	8	false	true	glutamic pyruvate transaminase (alanine aminotransferase) 2
ENSMUSG00000031818	MGI:88473	Cox4i1	12857	true	Known mitochondrial	true	1	0	0.9695	0.846	0.998	8	false	true	Cytochrome c oxidase subunit 4 isoform 1, mitochondrial
ENSMUSG00000032047	MGI:87870	Acat1	110446	true	Known mitochondrial	true	1	1	0.9671	0.853	0.542	9	false	false	Acetyl-CoA acetyltransferase, mitochondrial
ENSMUSG00000032051	MGI:103224	Fdx1	14148	true	Known mitochondrial	true	1	1	0.9181	0.931	0.952	9	false	true	ferredoxin 1
ENSMUSG00000032263	MGI:88137	Bckdhb	12040	true	Known mitochondrial	true	1	1	0.7037	0.896	0.958	9	false	false	2-oxoisovalerate dehydrogenase subunit beta, mitochondrial
ENSMUSG00000032527	MGI:1914154	Pccb	66904	true	Known mitochondrial	true	1	1	0.853	0.881	0.953	9	false	true	Propionyl-CoA carboxylase beta chain, mitochondrial
ENSMUSG00000033624	MGI:2442188	Pdpr	319518	true	Known mitochondrial	true	1	1	0.3733	0.954	0.79	8	false	false	Pyruvate dehydrogenase phosphatase regulatory subunit, mitochondrial
ENSMUSG00000034566	MGI:1918929	Atp5h	71679	true	Known mitochondrial	true	1	0	0.5125	0.092	0.073	11	false	false	ATP synthase subunit d, mitochondrial
ENSMUSG00000035069	MGI:1914263	Oma1	67013	true	Known mitochondrial	true	1	1	0.9984	0.853	0.79	4	false	true	Metalloendopeptidase OMA1, mitochondrial
ENSMUSG00000035142	MGI:1924076	Nubpl	76826	true	Known mitochondrial	true	1	1	0.9426	0.784	0.866	12	false	true	Iron-sulfur protein NUBPL
ENSMUSG00000036278	MGI:2147583	Macrod1	107227	true	Known mitochondrial	true	1	1	0.9662	0.822	0.564	19	false	false	O-acetyl-ADP-ribose deacetylase MACROD1
ENSMUSG00000037353	MGI:1915864	Letmd1	68614	true	Predicted mitochondrial	true	1	1	0.9998	0.813	0.922	15	false	false	Mus musculus LETM1 domain containing 1 (Letmd1), transcript variant 2, mRNA.
ENSMUSG00000037740	MGI:1333830	Mrps26	99045	true	Known mitochondrial	true	1	0	0.8967	0.855	0.994	2	false	false	28S ribosomal protein S26, mitochondrial
ENSMUSG00000037916	MGI:107851	Ndufv1	17995	true	Known mitochondrial	true	1	0	0.8948	0.86	0.999	19	false	false	NADH dehydrogenase [ubiquinone] flavoprotein 1, mitochondrial
ENSMUSG00000038286	MGI:1915271	Bphl	68021	true	Predicted mitochondrial	true	1	1	0.8873	0.774	0.938	13	false	true	Valacyclovir hydrolase
ENSMUSG00000038690	MGI:1927558	Atp5j2	57423	true	Known mitochondrial	true	1	0	0.0092	0.045	0	5	false	false	ATP synthase subunit f, mitochondrial
ENSMUSG00000038967	MGI:1343087	Pdk2	18604	true	Known mitochondrial	true	1	1	0.6816	0.71	0.991	11	false	true	[Pyruvate dehydrogenase (acetyl-transferring)] kinase isozyme 2, mitochondrial
ENSMUSG00000039063	MGI:1915106	Echdc3	67856	true	Known mitochondrial	true	1	1	0.5373	0.852	0.237	2	false	false	Enoyl-CoA hydratase domain-containing protein 3, mitochondrial
ENSMUSG00000040112	MGI:2385255	Mrps35	232536	false	Known mitochondrial	true	1	1	0.9978	0.937	0.987	6	false	true	mitochondrial ribosomal protein S35
ENSMUSG00000040213	MGI:2677849	Kyat3	229905	true	Known mitochondrial	true	1	1	0.9947	0.895	0.968	3	false	false	Kynurenine--oxoglutarate transaminase 3
ENSMUSG00000040618	MGI:1860456	Pck2	74551	true	Known mitochondrial	true	1	1	0.98	0.847	0.895	14	false	false	Phosphoenolpyruvate carboxykinase [GTP], mitochondrial
ENSMUSG00000041168	MGI:1921392	Lonp1	74142	true	Known mitochondrial	true	1	1	0.9892	0.933	0.828	17	false	true	Lon protease homolog, mitochondrial
ENSMUSG00000041426	MGI:1923792	Hibch	227095	true	Known mitochondrial	true	1	1	0.9077	0.906	0.88	1	false	false	3-hydroxyisobutyryl-CoA hydrolase, mitochondrial
ENSMUSG00000042298	MGI:1920045	Ttc19	72795	true	Known mitochondrial	true	1	1	0.9979	0.944	1	11	false	false	tetratricopeptide repeat domain 19
ENSMUSG00000043284	MGI:2144726	Tmem11	216821	true	Known mitochondrial	true	1	0	0.1989	0.728	0.055	11	false	false	Transmembrane protein 11, mitochondrial
ENSMUSG00000044792	MGI:1916296	Isca1	69046	true	Known mitochondrial	true	1	1	0.9804	0.918	0.985	13	false	true	Iron-sulfur cluster assembly 1 homolog, mitochondrial
ENSMUSG00000044986	MGI:98852	Tst	22117	true	Known mitochondrial	true	1	1	0.9389	0.695	0.813	15	false	true	thiosulfate sulfurtransferase, mitochondrial
ENSMUSG00000045316	MGI:1915886	Fahd1	68636	true	Known mitochondrial	true	1	1	0.6756	0.354	0.071	17	false	false	Acylpyruvase FAHD1, mitochondrial
ENSMUSG00000048755	MGI:2388651	Mcat	223722	true	Known mitochondrial	true	1	1	0.9958	0.801	0.984	15	false	true	malonyl CoA:ACP acyltransferase (mitochondrial)
ENSMUSG00000049858	MGI:2446117	Suox	211389	true	Known mitochondrial	true	1	1	0.9263	0.798	0.965	10	false	false	Sulfite oxidase, mitochondrial
ENSMUSG00000050856	MGI:106636	Atp5k	11958	true	Known mitochondrial	true	1	1	0.4021	0.425	0.047	5	false	false	ATP synthase subunit e, mitochondrial
ENSMUSG00000052337	MGI:1923864	Immt	76614	true	Known mitochondrial	true	1	0	0.9842	0.815	0.52	6	false	false	MICOS complex subunit Mic60
ENSMUSG00000052738	MGI:1927234	Suclg1	56451	true	Known mitochondrial	true	1	0	0.8831	0.573	0.94	6	false	false	Succinate--CoA ligase [ADP/GDP-forming] subunit alpha, mitochondrial
ENSMUSG00000053329	MGI:1351861	D10Jhu81e	28295	true	Known mitochondrial	true	1	0	0.9763	0.944	0.729	10	false	false	ES1 protein homolog, mitochondrial
ENSMUSG00000053644	MGI:108186	Aldh7a1	110695	true	Known mitochondrial	true	1	1	0.977	0.887	0.803	18	false	true	Alpha-aminoadipic semialdehyde dehydrogenase
ENSMUSG00000056228	MGI:1919191	Cars2		false	Known mitochondrial	true	1	0	0.7728	0.925	1	8	false	true	cysteinyl-tRNA synthetase 2 (mitochondrial)(putative)
ENSMUSG00000058997	MGI:1919008	Vwa8	219189	true	Known mitochondrial	true	1	1	0.8904	0.845	0.892	14	false	true	von Willebrand factor A domain containing 8
ENSMUSG00000059363	MGI:1096879	Fxn	14297	true	Known mitochondrial	true	1	1	0.9519	0.869	0.996	19	false	true	Frataxin, mitochondrial Frataxin intermediate form Frataxin mature form
ENSMUSG00000060376	MGI:107701	Bckdha	12039	true	Known mitochondrial	true	1	1	0.9981	0.906	0.959	7	false	false	branched chain ketoacid dehydrogenase E1, alpha polypeptide
ENSMUSG00000060679	MGI:1916777	Mrps9	69527	true	Known mitochondrial	true	1	0	0.9263	0.521	0.085	1	false	false	mitochondrial ribosomal protein S9
ENSMUSG00000062729	MGI:104968	Ppox	19044	true	Known mitochondrial	true	1	0	0.9125	0.355	0.063	1	false	true	Protoporphyrinogen oxidase
ENSMUSG00000064356	MGI:99926	mt-Atp8	17706	true	Known mitochondrial	true	1	0	0.0414	0.016	0	MT	true	true	mitochondrially encoded ATP synthase 8
ENSMUSG00000064363	MGI:102498	mt-Nd4	17719	true	Known mitochondrial	true	1	0	0.792	0.015	0.009	MT	true	false	NADH-ubiquinone oxidoreductase chain 4
ENSMUSG00000064367	MGI:102496	mt-Nd5	17721	true	Known mitochondrial	true	1	0	0.1168	0.051	0.003	MT	true	false	mitochondrially encoded NADH dehydrogenase 5
ENSMUSG00000073838	MGI:1923686	Tufm	233870	true	Known mitochondrial	true	1	1	0.9661	0.909	0.988	7	false	false	Tu translation elongation factor, mitochondrial
ENSMUSG00000076435	MGI:2388287	Acsf2	264895	true	Known mitochondrial	true	1	0	0.9464	0.887	0.968	11	false	true	Acyl-CoA synthetase family member 2, mitochondrial
ENSMUSG00000093904	MGI:1915202	Tomm20	67952	true	Known mitochondrial	true	1	0	0.0644	0.124	0.007	8	false	false	translocase of outer mitochondrial membrane 20 homolog (yeast)
ENSMUSG00000003526	MGI:97770	Prodh		true	Known mitochondrial	true	1	0	0.9467	0.65	0.918	16	false	false	Proline dehydrogenase 1, mitochondrial
ENSMUSG00000004789	MGI:1926170	Dlst	78920	true	Known mitochondrial	true	1	1	0.998	0.873	0.999	12	false	true	Dihydrolipoyllysine-residue succinyltransferase component of 2-oxoglutarate dehydrogenase complex, mitochondrial
ENSMUSG00000013701	MGI:1858317	Timm23		true	Known mitochondrial	true	1	0	0.0021	0.155	0	14	false	true	translocase of inner mitochondrial membrane 23
ENSMUSG00000018196	MGI:1916617	Glrx2	69367	true	Known mitochondrial	true	1	1	0.9642	0.931	0.993	1	false	true	Glutaredoxin-2, mitochondrial
ENSMUSG00000020832	MGI:1889295	Eral1	57837	true	Known mitochondrial	true	1	1	0.8256	0.885	0.795	11	false	false	GTPase Era, mitochondrial
ENSMUSG00000024132	MGI:94871	Eci1	13177	true	Known mitochondrial	true	1	1	0.9785	0.959	0.991	17	false	true	Enoyl-CoA delta isomerase 1, mitochondrial
ENSMUSG00000024997	MGI:88034	Prdx3	11757	true	Known mitochondrial	true	1	1	0.9925	0.95	0.996	19	false	true	Thioredoxin-dependent peroxide reductase, mitochondrial
ENSMUSG00000025260	MGI:1333871	Hsd17b10	15108	true	Known mitochondrial	true	1	1	0.8019	0.584	0.915	X	false	false	hydroxysteroid 17-beta dehydrogenase 10
ENSMUSG00000025651	MGI:107876	Uqcrc1		true	Known mitochondrial	true	1	1	0.9962	0.944	0.837	9	false	false	ubiquinol-cytochrome c reductase core protein 1
ENSMUSG00000026492	MGI:107937	Tfb2m	15278	true	Known mitochondrial	true	1	1	0.9847	0.877	0.734	1	false	false	transcription factor B2, mitochondrial
ENSMUSG00000027282	MGI:1929260	Mtch2		true	Known mitochondrial	true	1	0	0.7431	0.021	0.031	2	false	false	Mitochondrial carrier homolog 2
ENSMUSG00000027371	MGI:1915376	Fahd2a	68126	false	Known mitochondrial	true	1	1	0.9751	0.912	0.962	2	false	true
ENSMUSG00000030935	MGI:99538	Acsm3	20216	true	Known mitochondrial	true	1	1	0.63	0.848	0.372	7	false	true	Acyl-coenzyme A synthetase ACSM3, mitochondrial
ENSMUSG00000031958	MGI:106428	Ldhd	52815	true	Known mitochondrial	true	1	1	0.9635	0.921	0.751	8	false	false	Probable D-lactate dehydrogenase, mitochondrial
ENSMUSG00000031969	MGI:1914198	Acad8	66948	false	Known mitochondrial	true	1	1	0.9952	0.915	0.99	9	false	true	acyl-Coenzyme A dehydrogenase family, member 8
ENSMUSG00000033918	MGI:1277152	Parl	381038	true	Known mitochondrial	true	1	0	0.9789	0.682	0.224	16	false	true	Presenilins-associated rhomboid-like protein, mitochondrial P-beta
ENSMUSG00000044221	MGI:106479	Grsf1	231413	true	Known mitochondrial	true	1	1	0.991	0.559	0.012	5	false	false	G-rich sequence factor 1
ENSMUSG00000073422	MGI:95911	H2-Ke6	14979	true	Known mitochondrial	true	1	1	0.9184	0.82	0.935	17	false	false	H2-K region expressed gene 6
ENSMUSG00000073481	MGI:1914497	Marc2	67247	true	Known mitochondrial	true	1	0	0.9161	0.585	0.01	1	false	true	Mitochondrial amidoxime reducing component 2
ENSMUSG00000021577	MGI:1914195	Sdha	66945	true	Known mitochondrial	true	1	1	0.6649	0.914	0.956	13	false	true	Succinate dehydrogenase [ubiquinone] flavoprotein subunit, mitochondrial
ENSMUSG00000021731	MGI:1926237	Mrps30	59054	true	Known mitochondrial	true	1	1	0.8429	0.833	0.986	13	false	false	28S ribosomal protein S30, mitochondrial
ENSMUSG00000026096	MGI:1919335	Osgepl1	72085	true	Known mitochondrial	true	1	1	0.981	0.851	0.986	1	false	false	Probable tRNA N6-adenosine threonylcarbamoyltransferase, mitochondrial
ENSMUSG00000040888	MGI:107757	Gfer	11692	true	Known mitochondrial	true	1	0	0.0933	0.645	0	17	false	true	growth factor, augmenter of liver regeneration
ENSMUSG00000074064	MGI:1928485	Mlycd	56690	true	Known mitochondrial	true	1	1	0.9972	0.873	0.982	8	false	true	malonyl-CoA decarboxylase
ENSMUSG00000021420	MGI:1917205	Fars2	69955	true	Known mitochondrial	true	1	1	0.9575	0.694	0.237	13	false	false	Phenylalanine--tRNA ligase, mitochondrial
ENSMUSG00000022386	MGI:1919276	Trmu	72026	true	Known mitochondrial	true	1	0	0.5727	0.459	0.547	15	false	true	tRNA 5-methylaminomethyl-2-thiouridylate methyltransferase
ENSMUSG00000026281	MGI:108396	Dtymk	21915	true	Predicted mitochondrial		1	1	0.4734	0.421	0.006	1	false	false	Thymidylate kinase
ENSMUSG00000002781	MGI:1917459	Tmem143	70209	true	Predicted mitochondrial	true	1	1	0.731	0.669	0.817	7	false	false	transmembrane protein 143
ENSMUSG00000028229	MGI:1913552	Rmdn1	66302	true	Known mitochondrial	true	1	1	0.9962	0.894	0.984	4	false	false	Regulator of microtubule dynamics protein 1
ENSMUSG00000039163	MGI:1915149	Cmc1	67899	true	Known mitochondrial	true	1	0	0.045	0.084	0	9	false	false	COX assembly mitochondrial protein homolog
ENSMUSG00000075229	MGI:2146423	Ccdc58	381045	true	Known mitochondrial	true	1	0	0.0129	0.057	0	16	false	false	Coiled-coil domain-containing protein 58
ENSMUSG00000018770	MGI:2442035	Atp5g3	228033	true	Known mitochondrial	true	1	1	0.9926	0.917	0.999	2	false	false	ATP synthase F(0) complex subunit C3, mitochondrial
ENSMUSG00000018882	MGI:1914286	Mrpl45	67036	true	Known mitochondrial	true	1	1	0.9849	0.761	0.455	11	false	false	39S ribosomal protein L45, mitochondrial
ENSMUSG00000039069	MGI:106565	Mtg2	52856	true	Known mitochondrial	true	1	0	0.987	0.85	0.587	2	false	false	mitochondrial ribosome associated GTPase 2
ENSMUSG00000061838	MGI:1306824	Suclg2	20917	true	Known mitochondrial	true	1	1	0.8852	0.889	0.478	6	false	true	Succinate--CoA ligase [GDP-forming] subunit beta, mitochondrial
ENSMUSG00000003762	MGI:1924139	Coq8b	76889	true	Known mitochondrial	true	1	1	0.7884	0.872	0.895	7	false	false	coenzyme Q8B
ENSMUSG00000035674	MGI:1913341	Ndufa3	66091	true	Known mitochondrial	true	1	0	0.4194	0.143	0.021	7	false	false	NADH dehydrogenase [ubiquinone] 1 alpha subcomplex subunit 3
ENSMUSG00000028601	MGI:1289238	Echdc2	52430	true	Known mitochondrial	true	1	1	0.9737	0.901	0.939	4	false	false	Enoyl-CoA hydratase domain-containing protein 2, mitochondrial
ENSMUSG00000089678	MGI:2146052	Agxt2	268782	true	Known mitochondrial	true	1	1	0.7641	0.87	0.99	15	false	true	Alanine--glyoxylate aminotransferase 2, mitochondrial
ENSMUSG00000013662	MGI:1915229	Atad1	67979	true	Known mitochondrial	true	1	0	0.2293	0.221	0.03	19	false	true	ATPase family AAA domain-containing protein 1
ENSMUSG00000018428	MGI:104729	Akap1	11640	true	Known mitochondrial	true	1	0	0.7532	0.221	0.029	11	false	true	A-kinase anchor protein 1, mitochondrial
ENSMUSG00000002346	MGI:1920345	Slc25a42	73095	true	Known mitochondrial	true	1	0	0.0587	0.278	0	8	false	false	Mitochondrial coenzyme A transporter SLC25A42
ENSMUSG00000038936	MGI:1924486	Sccpdh	109232	true	Known mitochondrial	true	1	0	0.0378	0.109	0	1	false	false	Saccharopine dehydrogenase-like oxidoreductase
ENSMUSG00000036199	MGI:1914434	Ndufa13	67184	true	Known mitochondrial	true	1	0	0.031	0.055	0.029	8	false	true	NADH dehydrogenase [ubiquinone] 1 alpha subcomplex subunit 13
ENSMUSG00000015970	MGI:1860776	Chdh	218865	true	Known mitochondrial	true	1	0	0.8943	0.895	0.557	14	false	true	Choline dehydrogenase, mitochondrial
ENSMUSG00000028706	MGI:1919431	Nsun4	72181	true	Known mitochondrial	true	1	0	0.1232	0.161	0	4	false	false	5-methylcytosine rRNA methyltransferase NSUN4
ENSMUSG00000059534	MGI:1913402	Uqcr10	66152	true	Known mitochondrial	true	1	1	0.8302	0.447	0.185	11	false	false	ubiquinol-cytochrome c reductase, complex III subunit X
ENSMUSG00000029592	MGI:2140991	Usp30	100756	true	Known mitochondrial		1	1	0.9988	0.96	0.997	5	false	false	ubiquitin specific peptidase 30
ENSMUSG00000049090	MGI:2444835	Zadh2	225791	true	Predicted mitochondrial	true	1	0	0.7064	0.805	0.325	18	false	false	zinc binding alcohol dehydrogenase, domain containing 2
ENSMUSG00000048371	MGI:1918878	Pdp2	382051	true	Known mitochondrial	true	1	1	0.9996	0.862	0.978	8	false	false	pyruvate dehyrogenase phosphatase catalytic subunit 2
ENSMUSG00000030972	MGI:2444086	Acsm5	272428	true	Known mitochondrial	true	1	1	0.9633	0.814	0.762	7	false	false	Acyl-coenzyme A synthetase ACSM5, mitochondrial
ENSMUSG00000029624	MGI:1919049	Ptcd1	71799	true	Known mitochondrial	true	1	0	0.6014	0.772	0.032	5	false	true	Pentatricopeptide repeat-containing protein 1, mitochondrial
ENSMUSG00000020718	MGI:1354947	Polg2	50776	true	Known mitochondrial	true	1	1	0.9827	0.542	0.101	11	false	true	polymerase (DNA directed), gamma 2, accessory subunit
ENSMUSG00000035948	MGI:2685720	Acss3	380660	true	Known mitochondrial	true	1	0	0.9626	0.791	0.165	10	false	false	Acyl-CoA synthetase short-chain family member 3, mitochondrial
ENSMUSG00000026819	MGI:1915913	Slc25a25	227731	true	Known mitochondrial	true	1	0	0.033	0.131	0.006	2	false	true	Calcium-binding mitochondrial carrier protein SCaMC-2
ENSMUSG00000062683	MGI:1915192	Atp5g2	67942	true	Known mitochondrial	true	1	1	0.9753	0.932	0.996	15	false	true	ATP synthase F(0) complex subunit C2, mitochondrial
ENSMUSG00000033475	MGI:1913369	Tomm6	66119	true	Known mitochondrial	true	1	0	0.0498	0.098	0	17	false	false	Mitochondrial import receptor subunit TOM6 homolog
ENSMUSG00000048550	MGI:2139347	Thnsl1	208967	false	Known mitochondrial	true	1	1	0.6008	0.542	0.206	2	false	false	threonine synthase-like 1 (bacterial)
ENSMUSG00000025270	MGI:87990	Alas2	11656	true	Known mitochondrial	true	1	1	0.8425	0.459	0.872	X	false	true	5-aminolevulinate synthase, erythroid-specific, mitochondrial
ENSMUSG00000018796	MGI:102797	Acsl1	14081	true	Known mitochondrial	true	1	0	0.0952	0.097	0.333	8	false	true	Long-chain-fatty-acid--CoA ligase 1
ENSMUSG00000040048	MGI:1915592	Ndufb10	68342	true	Known mitochondrial	true	1	0	0.0675	0.077	0	17	false	false	NADH dehydrogenase [ubiquinone] 1 beta subcomplex subunit 10
ENSMUSG00000037826	MGI:2442111	Ppm1k	243382	true	Known mitochondrial	true	1	1	0.7797	0.77	0.36	6	false	true	protein phosphatase 1K (PP2C domain containing)
ENSMUSG00000027357	MGI:1913836	Crls1	66586	true	Known mitochondrial	true	1	1	0.9634	0.842	0.987	2	false	true	Cardiolipin synthase (CMP-forming)
ENSMUSG00000032449	MGI:1924909	Slc25a36	192287	true	Known mitochondrial	true	1	0	0.0608	0.049	0.005	9	false	false	Solute carrier family 25 member 36
ENSMUSG00000054733	MGI:106916	Msra	110265	true	Known mitochondrial	true	1	1	0.9891	0.913	0.968	14	false	true	Mitochondrial peptide methionine sulfoxide reductase
ENSMUSG00000025393	MGI:107801	Atp5b	11947	true	Known mitochondrial	true	1	0	0.9387	0.912	0.964	10	false	true	ATP synthase subunit beta, mitochondrial
ENSMUSG00000013997	MGI:1350916	Nit1	27045	true	Known mitochondrial	true	1	1	0.7324	0.891	0.868	1	false	true	Deaminated glutathione amidase
ENSMUSG00000071654	MGI:2147553	Uqcc3	107197	true	Known mitochondrial		1	0	0.0491	0.05	0	19	false	false	ubiquinol-cytochrome c reductase complex assembly factor 3
ENSMUSG00000033434	MGI:1306825	Gtpbp6	107999	false	Known mitochondrial	true	1	1	0.9897	0.927	0.601	5	false	false	GTP binding protein 6 (putative)
ENSMUSG00000029376	MGI:1915871	Mthfd2l	665563	true	Known mitochondrial	true	0.999999	1	0.9824	0.869	0.998	5	false	true	Probable bifunctional methylenetetrahydrofolate dehydrogenase/cyclohydrolase 2 NAD-dependent methylenetetrahydrofolate dehydrogenase Methenyltetrahydrofolate cyclohydrolase
ENSMUSG00000031373	MGI:1926249	Car5b	56078	true	Known mitochondrial	true	0.999999	1	0.9975	0.878	0.832	X	false	true	Carbonic anhydrase 5B, mitochondrial
ENSMUSG00000037216	MGI:3645211	Lipt1	623661	true	Known mitochondrial	true	0.999999	1	0.4207	0.55	0.111	1	false	false	Lipoyltransferase 1, mitochondrial
ENSMUSG00000006057	MGI:107653	Atp5g1	11951	true	Known mitochondrial	true	0.999999	1	0.9892	0.676	0.981	11	false	false	ATP synthase F(0) complex subunit C1, mitochondrial
ENSMUSG00000045973	MGI:2684984	Slc25a51	230125	true	Known mitochondrial	true	0.999999	0	0.027	0.122	0	4	false	false	Solute carrier family 25 member 51
ENSMUSG00000026688	MGI:1913697	Mgst3	66447	false	Known mitochondrial	true	0.999999	0	0.0355	0.032	0	1	false	true	Microsomal glutathione S-transferase 3
ENSMUSG00000040740	MGI:2686215	Slc25a34	384071	true	Known mitochondrial	true	0.999999	0	0.0051	0.116	0	4	false	false	Solute carrier family 25 member 34
ENSMUSG00000039478	MGI:1925756	Micu3	78506	true	Known mitochondrial		0.999999	1	0.885	0.863	0.918	8	false	false	Calcium uptake protein 3, mitochondrial
ENSMUSG00000061118	MGI:1913364	Dnajc30	66114	true	Known mitochondrial	true	0.999999	1	0.2773	0.772	0.789	5	false	false	DnaJ homolog subfamily C member 30
ENSMUSG00000039914	MGI:2684847	Coq10a	210582	true	Known mitochondrial	true	0.999999	1	0.8986	0.922	0.989	10	false	false	coenzyme Q10A
ENSMUSG00000022223	MGI:1916876	Sdr39u1	654795	false	Predicted mitochondrial	true	0.999999	0	0.8501	0.703	0.077	14	false	false	short chain dehydrogenase/reductase family 39U, member 1
ENSMUSG00000035505	MGI:2448532	Cox18	231430	true	Known mitochondrial	true	0.999999	1	0.8046	0.908	0.949	5	false	false	Mitochondrial inner membrane protein COX18
ENSMUSG00000025209	MGI:2137410	Twnk	226153	true	Known mitochondrial	true	0.999999	1	0.9583	0.933	0.726	19	false	true	twinkle mtDNA helicase
ENSMUSG00000031198	MGI:1914641	Fundc2	67391	true	Known mitochondrial	true	0.999999	0	0.0092	0.058	0	X	false	false	FUN14 domain-containing protein 2
ENSMUSG00000015363	MGI:1915226	Trabd	67976	false	Known mitochondrial		0.999998	0	0.015	0.077	0	15	false	false	Mus musculus TraB domain containing (Trabd), transcript variant 2, mRNA.
ENSMUSG00000008540	MGI:1913850	Mgst1	56615	true	Predicted mitochondrial	true	0.999998	0	0.2074	0.03	0.067	6	false	false	Microsomal glutathione S-transferase 1
ENSMUSG00000007659	MGI:88139	Bcl2l1	12048	true	Known mitochondrial	true	0.999998	0	0.25	0.118	0	2	false	true	Mus musculus BCL2-like 1 (Bcl2l1), transcript variant 5, mRNA.
ENSMUSG00000025733	MGI:2384892	Rhot2	214952	true	Known mitochondrial	true	0.999998	0	0.1248	0.113	0	17	false	true	ras homolog family member T2
ENSMUSG00000049422	MGI:2143558	Chchd10	103172	true	Known mitochondrial	true	0.999997	1	0.7709	0.796	0.016	10	false	true	coiled-coil-helix-coiled-coil-helix domain containing 10
ENSMUSG00000056899	MGI:2135611	Immp2l	93757	true	Known mitochondrial	true	0.999997	1	0.8052	0.289	0.034	12	false	true	Mitochondrial inner membrane protease subunit 2
ENSMUSG00000027086	MGI:2444596	Fastkd1	320720	true	Known mitochondrial	true	0.999997	1	0.809	0.703	0.85	2	false	false	FAST kinase domain-containing protein 1, mitochondrial
ENSMUSG00000019428	MGI:1341070	Fkbp8	14232	true	Known mitochondrial	true	0.999997	0	0.0101	0.062	0	8	false	true	Peptidyl-prolyl cis-trans isomerase FKBP8
ENSMUSG00000035824	MGI:1913266	Tk2	57813	true	Known mitochondrial	true	0.999997	1	0.9859	0.93	0.999	8	false	true	thymidine kinase 2, mitochondrial
ENSMUSG00000031948	MGI:1934754	Kars	85305	true	Known mitochondrial	true	0.999996	0	0.0137	0.071	0	8	false	true	Lysine--tRNA ligase
ENSMUSG00000032456	MGI:1921330	Nmnat3	74080	true	Known mitochondrial	true	0.999995	0	0.6049	0.382	0.03	9	false	true	Mus musculus nicotinamide nucleotide adenylyltransferase 3 (Nmnat3), transcript variant 2, mRNA.
ENSMUSG00000046947	MGI:1889336	Adck2	57869	false	Predicted mitochondrial	true	0.999995	1	0.6862	0.872	0.051	6	false	true
ENSMUSG00000054942	MGI:1924567	Miga1	215708	true	Predicted mitochondrial		0.999995	0	0.0762	0.2	0.078	3	false	true	Mitoguardin 1
ENSMUSG00000029524	MGI:1922637	Sirt4	75387	true	Known mitochondrial	true	0.999994	1	0.7591	0.9	0.321	5	false	true	NAD-dependent protein lipoamidase sirtuin-4, mitochondrial
ENSMUSG00000027495	MGI:1914267	Fam210b	67017	true	Known mitochondrial	true	0.999994	1	0.9335	0.696	0.241	2	false	false	Protein FAM210B, mitochondrial
ENSMUSG00000063698	MGI:2137680	Sfxn4	94281	true	Known mitochondrial	true	0.999993	0	0.2281	0.324	0.045	19	false	true	Sideroflexin-4
ENSMUSG00000031901	MGI:1913619	Dus2	66369	true	Predicted mitochondrial	true	0.999992	0	0.5564	0.148	0.026	8	false	false	tRNA-dihydrouridine(20) synthase [NAD(P)+]-like
ENSMUSG00000041736	MGI:88222	Tspo	12257	true	Known mitochondrial	true	0.999992	0	0.2064	0.078	0.005	15	false	true	Translocator protein
ENSMUSG00000037022	MGI:1923805	Mmaa	109136	true	Known mitochondrial		0.999991	1	0.9904	0.752	0.557	8	false	false	Methylmalonic aciduria type A homolog, mitochondrial
ENSMUSG00000031485	MGI:1891207	Plpbp	114863	true	Known mitochondrial	true	0.99999	0	0.3677	0.556	0.097	8	false	false	pyridoxal phosphate binding protein
ENSMUSG00000027187	MGI:88271	Cat	12359	true	Probable contaminant	true	0.99999	0	0.1305	0.107	0.003	2	false	true	Catalase
ENSMUSG00000055137	MGI:1923221	Sugct	192136	true	Known mitochondrial	true	0.999986	1	0.9875	0.82	0.933	13	false	false	Succinate--hydroxymethylglutarate CoA-transferase
ENSMUSG00000026273	MGI:1918355	Mterf4	69821	true	Known mitochondrial	true	0.999985	1	0.6695	0.563	0.432	1	false	true	Transcription termination factor 4, mitochondrial
ENSMUSG00000050705	MGI:1916912	2310061I04Rik	69662	true	Predicted mitochondrial	true	0.999983	1	0.866	0.816	0.195	17	false	false	RIKEN cDNA 2310061I04 gene
ENSMUSG00000040464	MGI:2385599	Gtpbp10	207704	true	Known mitochondrial	true	0.999982	0	0.8089	0.369	0.86	5	false	false	GTP-binding protein 10
ENSMUSG00000035637	MGI:1923488	Grhpr	76238	false	Known mitochondrial	true	0.99734	0	0.134	0.176	0.004	4	false	true	Glyoxylate reductase/hydroxypyruvate reductase
ENSMUSG00000065947	MGI:102497	mt-Nd4l	17720	true	Known mitochondrial	true	0.99725	0	0.0348	0.026	0.004	MT	true	false	NADH-ubiquinone oxidoreductase chain 4L
ENSMUSG00000039958	MGI:2443575	Etfbkmt	320204	true	Known mitochondrial		0.997077	1	0.9079	0.385	0.03	6	false	true	Electron transfer flavoprotein beta subunit lysine methyltransferase
ENSMUSG00000039670	MGI:1913681	Oxld1	66431	true	Predicted mitochondrial	true	0.996793	1	0.9862	0.771	0.958	11	false	false	Oxidoreductase-like domain-containing protein 1
ENSMUSG00000032067	MGI:1338783	Pts	19286	true	Predicted mitochondrial	true	0.99677	1	0.972	0.877	0.915	9	false	true	6-pyruvoyl-tetrahydropterin synthase
ENSMUSG00000024963	MGI:1927346	Dnajc4	57431	true	Predicted mitochondrial	true	0.996745	1	0.8729	0.729	0.935	19	false	false	Mus musculus DnaJ heat shock protein family (Hsp40) member C4 (Dnajc4), transcript variant 1, mRNA.
ENSMUSG00000022704	MGI:1922194	Qtrt2	106248	true	Known mitochondrial		0.996646	0	0.3641	0.131	0.05	16	false	false	queuine tRNA-ribosyltransferase accessory subunit 2
ENSMUSG00000063856	MGI:104887	Gpx1	14775	true	Known mitochondrial	true	0.996528	0	0.7389	0.718	0.003	9	false	true	Mus musculus glutathione peroxidase 1 (Gpx1), transcript variant 2, mRNA.
ENSMUSG00000053178	MGI:3704243	Mterf1b	208595	false	Known mitochondrial	true	0.996377	0	0.3504	0.741	0.515	5	false	true
ENSMUSG00000073435	MGI:1930182	Nme3	79059	true	Known mitochondrial	true	0.996278	0	0.1484	0.086	0.052	17	false	true	Nucleoside diphosphate kinase 3
ENSMUSG00000046603	MGI:1196217	Tcaim	382117	true	Known mitochondrial	true	0.9961	1	0.9808	0.906	0.823	9	false	true	T cell activation inhibitor, mitochondrial
ENSMUSG00000027367	MGI:2139090	Stard7	99138	true	Known mitochondrial	true	0.995949	1	0.9865	0.704	0.958	2	false	true	START domain containing 7
ENSMUSG00000040370	MGI:1914886	Etfrf1	67636	true	Predicted mitochondrial	true	0.995506	0	0.0824	0.146	0.084	6	false	false	Electron transfer flavoprotein regulatory factor 1
ENSMUSG00000040414	MGI:2180509	Slc25a28	246696	true	Known mitochondrial	true	0.995327	0	0.0229	0.109	0	19	false	true	solute carrier family 25, member 28
ENSMUSG00000020359	MGI:1920197	Phykpl	72947	true	Known mitochondrial		0.994403	0	0.2997	0.709	0.827	11	false	true	5-phosphohydroxy-L-lysine phospholyase
ENSMUSG00000042642	MGI:2443030	Flad1	319945	false	Known mitochondrial	true	0.99405	0	0.2848	0.15	0.009	3	false	false	FAD synthase Molybdenum cofactor biosynthesis protein-like region FAD synthase region
ENSMUSG00000009566	MGI:95576	Fpgs	14287	true	Known mitochondrial	true	0.99343	1	0.957	0.855	0.787	2	false	true	Folylpolyglutamate synthase, mitochondrial
ENSMUSG00000022982	MGI:98351	Sod1	20655	true	Predicted mitochondrial	true	0.993291	0	0.0069	0.099	0	16	false	true	Superoxide dismutase [Cu-Zn]
ENSMUSG00000028603	MGI:98254	Scp2	20280	true	Known mitochondrial	true	0.992215	1	0.6523	0.698	0.135	4	false	true	sterol carrier protein 2, liver
ENSMUSG00000028653	MGI:1914216	Trit1	66966	true	Known mitochondrial	true	0.992203	1	0.9851	0.865	0.097	4	false	false	tRNA isopentenyltransferase 1
ENSMUSG00000042198	MGI:1913683	Chchd7	66433	true	Predicted mitochondrial	true	0.992001	0	0.3428	0.136	0	4	false	false	Coiled-coil-helix-coiled-coil-helix domain-containing protein 7
ENSMUSG00000046329	MGI:1914222	Slc25a23	66972	true	Known mitochondrial	true	0.991758	0	0.14	0.236	0	17	false	true	solute carrier family 25 (mitochondrial carrier; phosphate carrier), member 23
ENSMUSG00000060803	MGI:95865	Gstp1		true	Predicted mitochondrial		0.991264	0	0.0614	0.338	0.018	19	false	false	Glutathione S-transferase P 1
ENSMUSG00000041921	MGI:1913809	Metap1d	66559	true	Known mitochondrial	true	0.991262	1	0.9496	0.627	0.201	2	false	false	Methionine aminopeptidase 1D, mitochondrial
ENSMUSG00000064120	MGI:1928904	Mocs1	56738	false	Known mitochondrial	true	0.989139	1	0.9471	0.887	0.854	17	false	true	Molybdenum cofactor biosynthesis protein 1 GTP 3',8-cyclase Cyclic pyranopterin monophosphate synthase
ENSMUSG00000026615	MGI:97838	Eprs	107508	false	Predicted mitochondrial		0.98777	0	0.0158	0.066	0	1	false	true	Mus musculus glutamyl-prolyl-tRNA synthetase (Eprs), transcript variant 2, mRNA.
ENSMUSG00000032066	MGI:2177469	Bco2	170752	true	Known mitochondrial		0.987596	0	0.0696	0.046	0.025	9	false	true	Beta,beta-carotene 9',10'-oxygenase
ENSMUSG00000034442	MGI:1923607	Trmt5	76357	true	Known mitochondrial		0.987591	0	0.758	0.55	0.141	12	false	false	tRNA (guanine(37)-N1)-methyltransferase
ENSMUSG00000071253	MGI:1920382	Slc25a16	73132	true	Known mitochondrial	true	0.987584	0	0.3324	0.147	0.004	10	false	false	solute carrier family 25 (mitochondrial carrier, Graves disease autoantigen), member 16
ENSMUSG00000028964	MGI:2135637	Park7	57320	true	Known mitochondrial	true	0.987574	0	0.2097	0.101	0	4	false	true	Protein/nucleic acid deglycase DJ-1
ENSMUSG00000042010	MGI:2140940	Acacb	100705	true	Known mitochondrial	true	0.987527	0	0.219	0.025	0.005	5	false	true	acetyl-Coenzyme A carboxylase beta
ENSMUSG00000005514	MGI:97744	Por	18984	true	Predicted mitochondrial		0.986887	0	0.0173	0.033	0	5	false	true	P450 (cytochrome) oxidoreductase
ENSMUSG00000026189	MGI:2148199	Pecr	111175	true	Probable contaminant		0.98617	0	0.6972	0.087	0.017	1	false	false	peroxisomal trans-2-enoyl-CoA reductase
ENSMUSG00000021265	MGI:2444911	Slc25a29	214663	true	Known mitochondrial	true	0.986155	0	0.0098	0.072	0	12	false	false	solute carrier family 25 (mitochondrial carrier, palmitoylcarnitine transporter), member 29
ENSMUSG00000046230	MGI:2444304	Vps13a	271564	false	Known mitochondrial		0.985077	0	0.3393	0.062	0	19	false	true	vacuolar protein sorting 13A
ENSMUSG00000039096	MGI:3039628	Rsad1	237926	true	Known mitochondrial	true	0.981736	1	0.8176	0.837	0.027	11	false	true	Radical S-adenosyl methionine domain-containing protein 1, mitochondrial
ENSMUSG00000009633	MGI:1316737	G0s2	14373	true	Known mitochondrial		0.98073	0	0.0542	0.024	0	1	false	true	G0/G1 switch protein 2
ENSMUSG00000020621	MGI:1920402	Rdh14	105014	true	Predicted mitochondrial	true	0.980504	0	0.972	0.294	0.939	12	false	false	Retinol dehydrogenase 14
ENSMUSG00000026634	MGI:1196310	Angel2	52477	false	Known mitochondrial	true	0.978298	1	0.8738	0.515	0.689	1	false	false	Mus musculus angel homolog 2 (Angel2), transcript variant 3, mRNA.
ENSMUSG00000034235	MGI:1926037	Usp54	78787	false	Predicted mitochondrial		0.977858	1	0.7747	0.833	0.79	14	false	true	ubiquitin specific peptidase 54
ENSMUSG00000024944	MGI:1928393	Arl2	56327	true	Known mitochondrial	true	0.977581	0	0.1015	0.284	0.058	19	false	false	ADP-ribosylation factor-like protein 2
ENSMUSG00000058355	MGI:1195458	Abce1	24015	true	Predicted mitochondrial		0.972959	1	0.3906	0.109	0.004	8	false	true	ATP-binding cassette, sub-family E (OABP), member 1
ENSMUSG00000039759	MGI:1917126	Thap3	69876	false	Predicted mitochondrial		0.972778	1	0.9915	0.904	0.784	4	false	false	THAP domain containing, apoptosis associated protein 3
ENSMUSG00000078566	MGI:109326	Bnip3	12176	true	Known mitochondrial	true	0.972493	0	0.0184	0.066	0	7	false	true	BCL2/adenovirus E1B 19 kDa protein-interacting protein 3
ENSMUSG00000037363	MGI:2444979	Letm2	270035	true	Known mitochondrial	true	0.970088	0	0.7389	0.443	0.086	8	false	false	LETM1 domain-containing protein LETM2, mitochondrial
ENSMUSG00000026192	MGI:1351352	Atic	108147	true	Predicted mitochondrial	true	0.96947	0	0.0295	0.107	0.049	1	false	false	Bifunctional purine biosynthesis protein PURH Phosphoribosylaminoimidazolecarboxamide formyltransferase IMP cyclohydrolase
ENSMUSG00000046607	MGI:1201608	Hrk	12123	true	Predicted mitochondrial		0.966428	0	0.1981	0.529	0.079	5	false	true	Activator of apoptosis harakiri
ENSMUSG00000040506	MGI:2443564	Ambra1	228361	true	Predicted mitochondrial		0.964499	1	0.1683	0.392	0.352	2	false	true	Activating molecule in BECN1-regulated autophagy protein 1
ENSMUSG00000048142	MGI:2447776	Nat8l	269642	true	Known mitochondrial		0.962549	0	0.028	0.037	0	5	false	true	N-acetyltransferase 8 like
ENSMUSG00000039763	MGI:2181053	Dnajc28	246738	false	Predicted mitochondrial	true	0.957604	1	0.8725	0.703	0.409	16	false	true	DnaJ homolog subfamily C member 28
ENSMUSG00000034173	MGI:1919220	Zbed5	71970	true	Predicted mitochondrial	true	0.956369	1	0.989	0.934	0.505	5	false	false	zinc finger, BED type containing 5
ENSMUSG00000000295	MGI:1916942	Hddc2	69692	true	Predicted mitochondrial		0.952805	1	0.9586	0.908	0.906	10	false	false	HD domain-containing protein 2
ENSMUSG00000002825	MGI:1931441	Qtrt1	60507	true	Known mitochondrial	true	0.951047	0	0.1932	0.672	0.012	9	false	true	Queuine tRNA-ribosyltransferase catalytic subunit 1
ENSMUSG00000026664	MGI:891978	Phyh	16922	true	Probable contaminant	true	0.950136	1	0.8025	0.817	0.234	2	false	true	phytanoyl-CoA hydroxylase
ENSMUSG00000025478	MGI:1349764	Dpysl4	26757	false	Predicted mitochondrial		0.947395	1	0.7012	0.632	0.063	7	false	true	dihydropyrimidinase like 4
ENSMUSG00000024899	MGI:1330223	Papss2	23972	false	Predicted mitochondrial		0.943718	0	0.9437	0.393	0.011	19	false	true	Bifunctional 3'-phosphoadenosine 5'-phosphosulfate synthase 2 Sulfate adenylyltransferase Adenylyl-sulfate kinase
ENSMUSG00000032348	MGI:1309515	Gsta4	14860	true	Predicted mitochondrial		0.943117	1	0.0433	0.185	0.024	9	false	true	Glutathione S-transferase A4
ENSMUSG00000019992	MGI:1919054	Mtfr2	71804	true	Known mitochondrial		0.942807	0	0.0394	0.092	0.007	10	false	false	Mitochondrial fission regulator 2
ENSMUSG00000040459	MGI:2442985	Arglu1	234023	true	Predicted mitochondrial		0.942776	1	0.9544	0.448	0.048	8	false	false	Arginine and glutamate-rich protein 1
ENSMUSG00000050144	MGI:2444391	Slc25a44	229517	true	Known mitochondrial	true	0.940088	0	0.0072	0.034	0.007	3	false	false	solute carrier family 25, member 44
ENSMUSG00000022051	MGI:1332659	Bnip3l	12177	true	Known mitochondrial	true	0.939381	0	0.0061	0.079	0	14	false	true	BCL2/adenovirus E1B 19 kDa protein-interacting protein 3-like
ENSMUSG00000022003	MGI:1914804	Slc25a30	67554	true	Known mitochondrial	true	0.93937	0	0.0344	0.069	0.006	14	false	true	solute carrier family 25, member 30
ENSMUSG00000090110	MGI:5637812	Cmc4	105886298	true	Predicted mitochondrial		0.938398	0	0.0349	0.08	0.01	X	false	false	Cx9C motif-containing protein 4
ENSMUSG00000042569	MGI:2384931	Dhrs7b	216820	false	Predicted mitochondrial	true	0.934397	0	0.4384	0.097	0.015	11	false	true	Dehydrogenase/reductase SDR family member 7B
ENSMUSG00000050310	MGI:1926007	Rictor	78757	false	Predicted mitochondrial		0.933976	0	0.1689	0.501	0.012	15	false	true	RPTOR independent companion of MTOR, complex 2
ENSMUSG00000032114	MGI:1316650	Slc37a4	14385	false	Predicted mitochondrial	true	0.932539	1	0.1694	0.612	0.089	9	false	true	glucose-6-phosphate exchanger SLC37A4 isoform a
ENSMUSG00000038068	MGI:2384986	Rnf144b	218215	true	Predicted mitochondrial		0.930291	0	0.0017	0.032	0	13	false	true	E3 ubiquitin-protein ligase RNF144B
ENSMUSG00000029499	MGI:107487	Pxmp2	19301	false	Predicted mitochondrial	true	0.928023	1	0.1791	0.201	0.54	5	false	true	peroxisomal membrane protein 2
ENSMUSG00000029614	MGI:108057	Rpl6	19988	false	Predicted mitochondrial		0.925493	1	0.0232	0.053	0	5	false	false	ribosomal protein L6
ENSMUSG00000029591	MGI:109352	Ung	22256	true	Known mitochondrial	true	0.925399	0	0.6695	0.588	0.976	5	false	true	uracil DNA glycosylase
ENSMUSG00000018378	MGI:2144281	Cuedc1		false	Predicted mitochondrial		0.924334	0	0.3288	0.677	0.147	11	false	false	CUE domain-containing protein 1
ENSMUSG00000048489	MGI:1918730	8430408G22Rik	213393	true	Known mitochondrial	true	0.923654	0	0.0803	0.252	0.019	6	false	true	Protein DEPP1
ENSMUSG00000037747	MGI:1918161	Phyhipl	70911	true	Predicted mitochondrial		0.921197	0	0.0316	0.083	0	10	false	false	Phytanoyl-CoA hydroxylase-interacting protein-like
ENSMUSG00000042215	MGI:1891254	Bag2	213539	false	Predicted mitochondrial		0.920945	1	0.4695	0.751	0.032	1	false	false	BAG family molecular chaperone regulator 2
ENSMUSG00000068522	MGI:2181621	Aard	239435	false	Predicted mitochondrial		0.920675	1	0.5797	0.737	0.581	15	false	false	alanine and arginine rich domain containing protein
ENSMUSG00000073514	MGI:3639495	Dok6	623279	false	Predicted mitochondrial		0.919912	1	0.9759	0.214	0.331	18	false	false	Docking protein 6
ENSMUSG00000040174	MGI:1916363	Alkbh3	69113	true	Predicted mitochondrial		0.915694	1	0.0164	0.446	0.005	2	false	true	Alpha-ketoglutarate-dependent dioxygenase alkB homolog 3
ENSMUSG00000020321	MGI:97051	Mdh1	17449	true	Probable contaminant	true	0.909078	0	0.3851	0.136	0	11	false	true	Malate dehydrogenase, cytoplasmic
ENSMUSG00000039159	MGI:104632	Ube2h	22214	false	Predicted mitochondrial		0.908941	0	0.5119	0.173	0	6	false	true	ubiquitin-conjugating enzyme E2H
ENSMUSG00000019951	MGI:2442888	Uhrf1bp1l	75089	false	Predicted mitochondrial		0.90814	0	0.5199	0.256	0.025	10	false	false	UHRF1 (ICBP90) binding protein 1-like
ENSMUSG00000011486	MGI:2144215	Slc25a41	103775	true	Known mitochondrial	true	0.90515	0	0.0156	0.084	0	17	false	false	Solute carrier family 25 member 41
ENSMUSG00000061461	MGI:1913528	Smim20		true	Predicted mitochondrial	true	0.903199	0	0.9549	0.673	0.443	5	false	false	small integral membrane protein 20
ENSMUSG00000039611	MGI:1914313	Tmem246	67063	false	Predicted mitochondrial		0.898951	1	0.9714	0.711	0.913	4	false	false	Mus musculus transmembrane protein 246 (Tmem246), transcript variant 2, mRNA.
ENSMUSG00000022701	MGI:1922661	Ccdc191		false	Predicted mitochondrial		0.895589	1	0.2868	0.673	0.049	16	false	false	coiled-coil domain containing 191
ENSMUSG00000058586	MGI:1890404	Serhl	68607	true	Predicted mitochondrial		0.892904	0	0.0648	0.064	0.023	15	false	false	Serine hydrolase-like protein
ENSMUSG00000043716	MGI:98073	Rpl7	19989	false	Predicted mitochondrial		0.889564	0	0.0785	0.077	0.244	1	false	false	ribosomal protein L7
ENSMUSG00000050953	MGI:95713	Gja1	14609	true	Known mitochondrial		0.885664	0	0.0336	0.036	0.02	10	false	true	gap junction protein, alpha 1
ENSMUSG00000063077	MGI:108426	Kif1b	16561	true	Known mitochondrial	true	0.885092	1	0.3458	0.608	0.023	4	false	true	Kinesin-like protein KIF1B
ENSMUSG00000022246	MGI:1922896	Rai14	75646	true	Predicted mitochondrial		0.884775	0	0.2021	0.156	0	15	false	false	Mus musculus retinoic acid induced 14 (Rai14), transcript variant 3, mRNA.
ENSMUSG00000001666	MGI:1298381	Ddt	13202	false	Predicted mitochondrial		0.884512	0	0.021	0.05	0.004	10	false	false	D-dopachrome decarboxylase
ENSMUSG00000073557	MGI:1916417	Ppp1r12b	329251	false	Predicted mitochondrial		0.879218	1	0.0417	0.627	0.018	1	false	false	protein phosphatase 1, regulatory (inhibitor) subunit 12B
ENSMUSG00000052512	MGI:2183691	Nav2	78286	false	Predicted mitochondrial		0.875443	1	0.6117	0.327	0.003	7	false	true	neuron navigator 2
ENSMUSG00000007815	MGI:1096342	Rhoa	11848	true	Predicted mitochondrial		0.872881	1	0.0514	0.063	0.012	9	false	true	ras homolog family member A
ENSMUSG00000066892	MGI:1354738	Fbxl12	30843	false	Predicted mitochondrial		0.86544	0	0.0657	0.072	0	9	false	true	F-box/LRR-repeat protein 12
ENSMUSG00000071454	MGI:1203728	Dtnb	13528	false	Predicted mitochondrial		0.861792	0	0.0454	0.201	0.012	12	false	true	Dystrobrevin beta
ENSMUSG00000002820	MGI:2444308	Atg4d	235040	true	Predicted mitochondrial		0.861304	0	0.0775	0.483	0.003	9	false	false	Cysteine protease ATG4D Cysteine protease ATG4D, mitochondrial
ENSMUSG00000010663	MGI:1923517	Fads1	76267	true	Known mitochondrial		0.859589	0	0.1232	0.302	0	19	false	true	Fatty acid desaturase 1
ENSMUSG00000026473	MGI:95739	Glul	14645	true	Predicted mitochondrial		0.848464	0	0.3002	0.208	0.006	1	false	true	Glutamine synthetase
ENSMUSG00000027580	MGI:2385169	Helz2	229003	false	Predicted mitochondrial		0.846053	0	0.2372	0.525	0.075	2	false	true	Helicase with zinc finger domain 2
ENSMUSG00000030337	MGI:1313276	Vamp1	22317	true	Known mitochondrial		0.845169	0	0.0005	0.168	0	6	false	true	vesicle-associated membrane protein 1
ENSMUSG00000001380	MGI:108087	Hars	15115	true	Probable contaminant		0.844279	0	0.2459	0.095	0.035	18	false	true	Histidine--tRNA ligase, cytoplasmic
ENSMUSG00000040570	MGI:2685286	Rundc3b	242819	false	Predicted mitochondrial		0.843567	1	0.7431	0.539	0.32	5	false	false	RUN domain containing 3B
ENSMUSG00000055670	MGI:2444286	Zzef1	195018	false	Predicted mitochondrial		0.841716	0	0.0034	0.048	0	11	false	true	zinc finger, ZZ-type with EF hand domain 1
ENSMUSG00000027901	MGI:2181193	Dennd2d	72121	false	Predicted mitochondrial		0.83473	1	0.8594	0.848	0.903	3	false	true	DENN domain-containing protein 2D
ENSMUSG00000056342	MGI:109473	Usp34	17847	false	Predicted mitochondrial		0.829579	0	0.0066	0.059	0	11	false	false	ubiquitin specific peptidase 34
ENSMUSG00000031200	MGI:102699	Mtcp1	17763	true	Predicted mitochondrial	true	0.829559	0	0.016	0.087	0	X	false	false	Protein p13 MTCP-1
ENSMUSG00000022610	MGI:1353438	Mapk12	29857	true	Known mitochondrial		0.828715	0	0.4908	0.35	0.006	15	false	true	Mitogen-activated protein kinase 12
ENSMUSG00000041341	MGI:1923809	Atg2b	76559	false	Predicted mitochondrial		0.826703	1	0.2865	0.281	0.257	12	false	false	Autophagy-related B
ENSMUSG00000020108	MGI:1921997	Ddit4	74747	true	Known mitochondrial		0.823345	0	0.4228	0.79	0	10	false	true	DNA damage-inducible transcript 4 protein
ENSMUSG00000047507	MGI:2685783	Baiap3		false	Predicted mitochondrial		0.820643	0	0.7117	0.384	0.017	17	false	true	BAI1 associated protein 3
ENSMUSG00000037514	MGI:1921700	Pank2	74450	true	Known mitochondrial	true	0.819384	0	0.4411	0.708	0.078	2	false	true	Mus musculus pantothenate kinase 2 (Pank2), transcript variant 3, mRNA.
ENSMUSG00000023072	MGI:1919390	Cep89	72140	true	Known mitochondrial	true	0.818794	1	0.852	0.87	0.701	7	false	false	Centrosomal protein of 89 kDa
ENSMUSG00000032525	MGI:97346	Nktr	18087	true	Predicted mitochondrial		0.8151	0	0.0579	0.093	0	9	false	false	NK-tumor recognition protein Putative peptidyl-prolyl cis-trans isomerase
ENSMUSG00000031808	MGI:1347098	Slc27a1	26457	true	Predicted mitochondrial		0.814207	0	0.9533	0.038	0.005	8	false	true	solute carrier family 27 (fatty acid transporter), member 1
ENSMUSG00000045896	MGI:2386865	Paip2b	232164	false	Predicted mitochondrial		0.811163	0	0.4032	0.506	0	6	false	true	Polyadenylate-binding protein-interacting protein 2B
ENSMUSG00000057863	MGI:1860603	Rpl36	54217	false	Predicted mitochondrial		0.808065	1	0.9434	0.448	0.542	17	false	false	ribosomal protein L36
ENSMUSG00000045259	MGI:1916124	Klhdc9	68874	false	Predicted mitochondrial		0.804455	1	0.5896	0.83	0.744	1	false	false	Kelch domain-containing protein 9
ENSMUSG00000090862	MGI:1915302	Rps13	68052	false	Predicted mitochondrial		0.803322	1	0.7044	0.623	0.945	7	false	false	ribosomal protein S13
ENSMUSG00000022307	MGI:2179326	Oxr1	170719	true	Known mitochondrial	true	0.802497	0	0.3439	0.243	0.015	15	false	true	Mus musculus oxidation resistance 1 (Oxr1), transcript variant 8, mRNA.
ENSMUSG00000051236	MGI:2443538	Msrb3	320183	true	Known mitochondrial		0.80149	0	0.4428	0.383	0.003	10	false	true	methionine sulfoxide reductase B3
Up-regulated HFepa vs Ref
Gene > Ensembl Primary Identifier	Gene > GenomeDB Identifier	Gene > Gene Symbol	Gene > NCBI Gene ID	Gene > Mito Evidence GO Annotation	Gene > Mito Evidence IMPI	Gene > Mito Evidence MitoCarta	Gene > Mito Evidence IMPI score	Gene > Mito Targeting Seq iPSORT	Gene > Mito Targeting Seq MitoProt	Gene > Mito Targeting Seq TargetP	Gene > Mito Targeting Seq MitoFates	Gene > Chromosome	Gene > Encoded in the mito genome	Gene > Phenotype recorded?	Gene > Description
ENSMUSG00000022186	MGI:1914291	Oxct1	67041	true	Known mitochondrial	true	1	1	0.9908	0.942	0.967	15	false	true	Succinyl-CoA:3-ketoacid coenzyme A transferase 1, mitochondrial
ENSMUSG00000024177	MGI:1931148	Nme4	56520	true	Known mitochondrial	true	1	1	0.8994	0.77	0.996	17	false	true	Nucleoside diphosphate kinase, mitochondrial
ENSMUSG00000057880	MGI:2443582	Abat	268860	true	Known mitochondrial	true	1	1	0.9754	0.877	0.742	16	false	false	4-aminobutyrate aminotransferase, mitochondrial
ENSMUSG00000023452	MGI:2445114	Pisd	320951	true	Known mitochondrial	true	1	1	0.9656	0.834	0.88	5	false	true	phosphatidylserine decarboxylase
ENSMUSG00000053746	MGI:1913779	Ptrh1	329384	true	Known mitochondrial	true	1	1	0.9643	0.862	0.302	2	false	false	Probable peptidyl-tRNA hydrolase
ENSMUSG00000024981	MGI:1919129	Acsl5	433256	true	Known mitochondrial		1	0	0.229	0.008	0.005	19	false	true	Long-chain-fatty-acid--CoA ligase 5
ENSMUSG00000014633	MGI:1913781	Cmc2	66531	true	Known mitochondrial	true	0.999999	0	0.0051	0.074	0	8	false	false	COX assembly mitochondrial
ENSMUSG00000015656	MGI:105384	Hspa8	15481	false	Predicted mitochondrial		0.995223	0	0.02	0.095	0	9	false	false	Heat shock cognate 71 kDa protein
ENSMUSG00000049047	MGI:1918953	Armcx3	71703	true	Known mitochondrial		0.987588	0	0.8119	0.183	0.011	X	false	false	Mus musculus armadillo repeat containing, X-linked 3 (Armcx3), transcript variant 2, mRNA.
ENSMUSG00000029580	MGI:87904	Actb	11461	false	Known mitochondrial		0.987587	0	0.1147	0.089	0	5	false	true	Actin, cytoplasmic 1 Actin, cytoplasmic 1, N-terminally processed
ENSMUSG00000018340	MGI:88255	Anxa6	11749	true	Predicted mitochondrial		0.974328	0	0.3123	0.182	0	11	false	true	Annexin A6
ENSMUSG00000076432	MGI:891963	Ywhaq	22630	false	Predicted mitochondrial		0.966381	0	0.0925	0.066	0	12	false	true	tyrosine 3-monooxygenase/tryptophan 5-monooxygenase activation protein theta
ENSMUSG00000019916	MGI:97463	P4ha1	18451	true	Predicted mitochondrial		0.963555	0	0.0512	0.03	0.004	10	false	true	Prolyl 4-hydroxylase subunit alpha-1
ENSMUSG00000028410	MGI:1270129	Dnaja1	15502	true	Predicted mitochondrial		0.954798	0	0.0323	0.067	0	4	false	true	DnaJ homolog subfamily A member 1
ENSMUSG00000027712	MGI:106008	Anxa5	11747	false	Probable contaminant		0.9433	0	0.017	0.128	0.004	3	false	true	Annexin A5
ENSMUSG00000039294	MGI:2384959	BC017643	217370	false	Predicted mitochondrial		0.93639	1	0.5538	0.674	0.174	11	false	true	Uncharacterized
ENSMUSG00000028937	MGI:1917275	Acot7	70025	false	Known mitochondrial		0.927271	0	0.8205	0.507	0.042	4	false	true	Cytosolic acyl coenzyme A thioester hydrolase
ENSMUSG00000015133	MGI:2142227	Lrrk1	233328	true	Predicted mitochondrial		0.922141	0	0.0242	0.104	0.005	7	false	true	Leucine-rich repeat serine/threonine-protein kinase 1
ENSMUSG00000033460	MGI:1925498	Armcx1	78248	true	Predicted mitochondrial		0.920409	0	0.1855	0.113	0.005	X	false	false	Armadillo repeat-containing X-linked protein 1
ENSMUSG00000024659	MGI:96819	Anxa1	16952	true	Predicted mitochondrial		0.906087	0	0.0477	0.079	0.031	19	false	true	Annexin A1
ENSMUSG00000042256	MGI:1920485	Ptchd4	627626	false	Predicted mitochondrial		0.894809	1	0.9994	0.937	0.838	17	false	false	Mus musculus patched domain containing 4 (Ptchd4), transcript variant 1, mRNA.
ENSMUSG00000090841	MGI:109318	Myl6	17904	false	Predicted mitochondrial		0.876238	0	0.1189	0.053	0.006	10	false	false	myosin, light polypeptide 6, alkali, smooth muscle and non-muscle
ENSMUSG00000070284	MGI:2660880	Gmppb	331026	true	Predicted mitochondrial		0.846092	1	0.1327	0.657	0.071	9	false	false	GDP-mannose pyrophosphorylase B
ENSMUSG00000027580	MGI:2385169	Helz2	229003	false	Predicted mitochondrial		0.846053	0	0.2372	0.525	0.075	2	false	true	Helicase with zinc finger domain 2
ENSMUSG00000052085	MGI:1921396	Dock8	76088	false	Predicted mitochondrial		0.830902	1	0.6886	0.82	0.054	19	false	true	Dedicator of cytokinesis protein 8
ENSMUSG00000032060	MGI:88516	Cryab	12955	true	Predicted mitochondrial		0.825319	0	0.3879	0.322	0.023	9	false	true	Alpha-crystallin B chain
ENSMUSG00000022419	MGI:2146322	Deptor	97998	false	Predicted mitochondrial		0.821959	0	0.0146	0.096	0	15	false	false	DEP domain-containing mTOR-interacting protein
ENSMUSG00000015202	MGI:2674130	Magi1	215748	false	Predicted mitochondrial		0.810249	0	0.1019	0.068	0.003	10	false	false	Cnksr family member 3
Down-regulated HFepa vs Ref
Gene > Ensembl Primary Identifier	Gene > GenomeDB Identifier	Gene > Gene Symbol	Gene > NCBI Gene ID	Gene > Mito Evidence GO Annotation	Gene > Mito Evidence IMPI	Gene > Mito Evidence MitoCarta	Gene > Mito Evidence IMPI score	Gene > Mito Targeting Seq iPSORT	Gene > Mito Targeting Seq MitoProt	Gene > Mito Targeting Seq TargetP	Gene > Mito Targeting Seq MitoFates	Gene > Chromosome	Gene > Encoded in the mito genome	Gene > Phenotype recorded?	Gene > Description
ENSMUSG00000000959	MGI:1916339	Oxa1l	69089	true	Known mitochondrial	true	1	1	0.919	0.9	0.969	14	false	false	Mitochondrial inner membrane protein OXA1L
ENSMUSG00000006494	MGI:1926119	Pdk1	228026	true	Known mitochondrial	true	1	1	0.9462	0.916	0.993	2	false	true	[Pyruvate dehydrogenase (acetyl-transferring)] kinase isozyme 1, mitochondrial
ENSMUSG00000019143	MGI:1918041	Hars2	70791	true	Known mitochondrial	true	1	1	0.7621	0.907	0.973	18	false	false	Probable histidine--tRNA ligase, mitochondrial
ENSMUSG00000020549	MGI:1890496	Elac2	68626	true	Known mitochondrial	true	1	1	0.9737	0.764	0.992	11	false	true	Zinc phosphodiesterase ELAC protein 2
ENSMUSG00000020988	MGI:2384968	L2hgdh	217666	true	Known mitochondrial	true	1	1	0.7488	0.704	0.725	12	false	true	L-2-hydroxyglutarate dehydrogenase, mitochondrial
ENSMUSG00000021079	MGI:1353436	Timm9	30056	true	Known mitochondrial	true	1	0	0.0454	0.071	0	12	false	false	translocase of inner mitochondrial membrane 9
ENSMUSG00000021226	MGI:2159605	Acot2	171210	true	Known mitochondrial	true	1	1	0.9596	0.735	0.725	12	false	false	acyl-CoA thioesterase 2
ENSMUSG00000021646	MGI:1925288	Mccc2	78038	true	Known mitochondrial	true	1	1	0.9537	0.894	0.871	13	false	false	Methylcrotonoyl-CoA carboxylase beta chain, mitochondrial
ENSMUSG00000024668	MGI:1913322	Sdhaf2	66072	true	Known mitochondrial	true	1	1	0.9752	0.83	0.472	19	false	false	Succinate dehydrogenase assembly factor 2, mitochondrial
ENSMUSG00000025453	MGI:109279	Nnt	18115	false	Known mitochondrial	true	1	0	0.9489	0.448	0.982	13	false	false
ENSMUSG00000025781	MGI:1261437	Atp5c1	11949	true	Known mitochondrial	true	1	0	0.9554	0.395	0.897	2	false	false	ATP synthase subunit gamma, mitochondrial
ENSMUSG00000027332	MGI:1929242	Ivd	56357	true	Known mitochondrial	true	1	1	0.993	0.935	0.997	2	false	true	Isovaleryl-CoA dehydrogenase, mitochondrial
ENSMUSG00000027709	MGI:1919289	Mccc1	72039	true	Known mitochondrial	true	1	0	0.9815	0.848	0.023	3	false	false	Methylcrotonoyl-CoA carboxylase subunit alpha, mitochondrial
ENSMUSG00000028013	MGI:1922026	Ppa2	74776	true	Known mitochondrial	true	1	1	0.8757	0.887	0.756	3	false	false	pyrophosphatase (inorganic) 2
ENSMUSG00000028470	MGI:1916167	Hint2	68917	true	Known mitochondrial	true	1	1	0.9745	0.942	0.96	4	false	true	histidine triad nucleotide binding protein 2
ENSMUSG00000029455	MGI:99600	Aldh2	11669	true	Known mitochondrial	true	1	1	0.996	0.902	0.999	5	false	true	Aldehyde dehydrogenase, mitochondrial
ENSMUSG00000030861	MGI:1914135	Acadsb	66885	true	Known mitochondrial	true	1	1	0.9668	0.875	0.74	7	false	false	acyl-Coenzyme A dehydrogenase, short/branched chain
ENSMUSG00000035142	MGI:1924076	Nubpl	76826	true	Known mitochondrial	true	1	1	0.9426	0.784	0.866	12	false	true	Iron-sulfur protein NUBPL
ENSMUSG00000036278	MGI:2147583	Macrod1	107227	true	Known mitochondrial	true	1	1	0.9662	0.822	0.564	19	false	false	O-acetyl-ADP-ribose deacetylase MACROD1
ENSMUSG00000039063	MGI:1915106	Echdc3	67856	true	Known mitochondrial	true	1	1	0.5373	0.852	0.237	2	false	false	Enoyl-CoA hydratase domain-containing protein 3, mitochondrial
ENSMUSG00000056228	MGI:1919191	Cars2		false	Known mitochondrial	true	1	0	0.7728	0.925	1	8	false	true	cysteinyl-tRNA synthetase 2 (mitochondrial)(putative)
ENSMUSG00000059363	MGI:1096879	Fxn	14297	true	Known mitochondrial	true	1	1	0.9519	0.869	0.996	19	false	true	Frataxin, mitochondrial Frataxin intermediate form Frataxin mature form
ENSMUSG00000062729	MGI:104968	Ppox	19044	true	Known mitochondrial	true	1	0	0.9125	0.355	0.063	1	false	true	Protoporphyrinogen oxidase
ENSMUSG00000004789	MGI:1926170	Dlst	78920	true	Known mitochondrial	true	1	1	0.998	0.873	0.999	12	false	true	Dihydrolipoyllysine-residue succinyltransferase component of 2-oxoglutarate dehydrogenase complex, mitochondrial
ENSMUSG00000031958	MGI:106428	Ldhd	52815	true	Known mitochondrial	true	1	1	0.9635	0.921	0.751	8	false	false	Probable D-lactate dehydrogenase, mitochondrial
ENSMUSG00000003762	MGI:1924139	Coq8b	76889	true	Known mitochondrial	true	1	1	0.7884	0.872	0.895	7	false	false	coenzyme Q8B
ENSMUSG00000029376	MGI:1915871	Mthfd2l	665563	true	Known mitochondrial	true	0.999999	1	0.9824	0.869	0.998	5	false	true	Probable bifunctional methylenetetrahydrofolate dehydrogenase/cyclohydrolase 2 NAD-dependent methylenetetrahydrofolate dehydrogenase Methenyltetrahydrofolate cyclohydrolase
ENSMUSG00000006057	MGI:107653	Atp5g1	11951	true	Known mitochondrial	true	0.999999	1	0.9892	0.676	0.981	11	false	false	ATP synthase F(0) complex subunit C1, mitochondrial
ENSMUSG00000061118	MGI:1913364	Dnajc30	66114	true	Known mitochondrial	true	0.999999	1	0.2773	0.772	0.789	5	false	false	DnaJ homolog subfamily C member 30
ENSMUSG00000056899	MGI:2135611	Immp2l	93757	true	Known mitochondrial	true	0.999997	1	0.8052	0.289	0.034	12	false	true	Mitochondrial inner membrane protease subunit 2
ENSMUSG00000032456	MGI:1921330	Nmnat3	74080	true	Known mitochondrial	true	0.999995	0	0.6049	0.382	0.03	9	false	true	Mus musculus nicotinamide nucleotide adenylyltransferase 3 (Nmnat3), transcript variant 2, mRNA.
ENSMUSG00000027495	MGI:1914267	Fam210b	67017	true	Known mitochondrial	true	0.999994	1	0.9335	0.696	0.241	2	false	false	Protein FAM210B, mitochondrial
ENSMUSG00000055137	MGI:1923221	Sugct	192136	true	Known mitochondrial	true	0.999986	1	0.9875	0.82	0.933	13	false	false	Succinate--hydroxymethylglutarate CoA-transferase
ENSMUSG00000040414	MGI:2180509	Slc25a28	246696	true	Known mitochondrial	true	0.995327	0	0.0229	0.109	0	19	false	true	solute carrier family 25, member 28
ENSMUSG00000028653	MGI:1914216	Trit1	66966	true	Known mitochondrial	true	0.992203	1	0.9851	0.865	0.097	4	false	false	tRNA isopentenyltransferase 1
ENSMUSG00000042010	MGI:2140940	Acacb	100705	true	Known mitochondrial	true	0.987527	0	0.219	0.025	0.005	5	false	true	acetyl-Coenzyme A carboxylase beta
ENSMUSG00000026189	MGI:2148199	Pecr	111175	true	Probable contaminant		0.98617	0	0.6972	0.087	0.017	1	false	false	peroxisomal trans-2-enoyl-CoA reductase
ENSMUSG00000000295	MGI:1916942	Hddc2	69692	true	Predicted mitochondrial		0.952805	1	0.9586	0.908	0.906	10	false	false	HD domain-containing protein 2
ENSMUSG00000032114	MGI:1316650	Slc37a4	14385	false	Predicted mitochondrial	true	0.932539	1	0.1694	0.612	0.089	9	false	true	glucose-6-phosphate exchanger SLC37A4 isoform a
ENSMUSG00000040174	MGI:1916363	Alkbh3	69113	true	Predicted mitochondrial		0.915694	1	0.0164	0.446	0.005	2	false	true	Alpha-ketoglutarate-dependent dioxygenase alkB homolog 3
ENSMUSG00000058586	MGI:1890404	Serhl	68607	true	Predicted mitochondrial		0.892904	0	0.0648	0.064	0.023	15	false	false	Serine hydrolase-like protein
ENSMUSG00000063077	MGI:108426	Kif1b	16561	true	Known mitochondrial	true	0.885092	1	0.3458	0.608	0.023	4	false	true	Kinesin-like protein KIF1B
